# Supplementary material for: DOTA: Deep Learning Optimal Transport Approach to Advance Drug Repositioning for Alzheimer’s Disease
Source: Biomolecules. 2022 Jan 24;12(2):196. doi: 10.3390/biom12020196 (PMC8961573; doi:10.3390/biom12020196)
Supplement: Supplementary file 1 [file biomolecules-12-00196-s001.zip]

Archive with 2 entries (2 files):
- S1-DOTA-association-scores.csv
- S2-reactome-pathways.csv
