# Supplementary material for: DOTA: Deep Learning Optimal Transport Approach to Advance Drug Repositioning for Alzheimer’s Disease
Source: Biomolecules. 2022 Jan 24;12(2):196. doi: 10.3390/biom12020196 (PMC8961573; doi:10.3390/biom12020196)
Supplement: Supplementary file 1 [file biomolecules-12-00196-s001.zip › S1-DOTA-association-scores.csv]

name	score
DB00001:Lepirudin	0.1
DB00002:Cetuximab	0.06
DB00003:Dornase alfa	0.11
DB00004:Denileukin diftitox	0.3
DB00005:Etanercept	0.48
DB00007:Leuprolide	0.11
DB00008:Peginterferon alfa-2a	0.51
DB00009:Alteplase	0.11
DB00010:Sermorelin	0.04
DB00013:Urokinase	0.1
DB00014:Goserelin	0.04
DB00015:Reteplase	0.09
DB00016:Erythropoietin	0.19
DB00017:Salmon Calcitonin	0.28
DB00019:Pegfilgrastim	0.1
DB00020:Sargramostim	0.14
DB00022:Peginterferon alfa-2b	0.57
DB00023:Asparaginase	0.27
DB00026:Anakinra	0.53
DB00027:Gramicidin D	0.08
DB00030:Insulin Human	0.12
DB00031:Tenecteplase	0.09
DB00035:Desmopressin	0.09
DB00036:Coagulation factor VIIa Recombinant Human	0.09
DB00038:Oprelvekin	0.09
DB00039:Palifermin	0.09
DB00040:Glucagon recombinant	0.11
DB00041:Aldesleukin	0.3
DB00043:Omalizumab	0.49
DB00046:Insulin Lispro	0.14
DB00047:Insulin Glargine	0.12
DB00048:Collagenase clostridium histolyticum	0.06
DB00049:Rasburicase	0.11
DB00051:Adalimumab	0.47
DB00052:Somatropin recombinant	0.08
DB00053:Imiglucerase	0.15
DB00056:Gemtuzumab ozogamicin	0.22
DB00059:Pegaspargase	0.3
DB00060:Interferon beta-1a	0.2
DB00063:Eptifibatide	0.03
DB00065:Infliximab	0.53
DB00067:Vasopressin	0.1
DB00068:Interferon beta-1b	0.21
DB00072:Trastuzumab	0.07
DB00073:Rituximab	0.54
DB00074:Basiliximab	0.06
DB00078:Ibritumomab tiuxetan	0.18
DB00080:Daptomycin	0.07
DB00082:Pegvisomant	0.15
DB00085:Pancrelipase	0.08
DB00087:Alemtuzumab	0.2
DB00088:Alglucerase	0.05
DB00090:Laronidase	0.05
DB00091:Cyclosporine	0.48
DB00092:Alefacept	0.33
DB00095:Efalizumab	0.28
DB00099:Filgrastim	0.11
DB00100:Coagulation Factor IX	0.1
DB00102:Becaplermin	0.08
DB00103:Agalsidase beta	0.08
DB00104:Octreotide	0.11
DB00106:Abarelix	0.1
DB00107:Oxytocin	0.11
DB00108:Natalizumab	0.24
DB00109:Enfuvirtide	0.74
DB00110:Palivizumab	0.11
DB00111:Daclizumab	0.24
DB00112:Bevacizumab	0.07
DB00115:Cyanocobalamin	0.15
DB00121:Biotin	0.09
DB00122:Choline	0.75
DB00126:Vitamin C	0.17
DB00128:L-Aspartic Acid	0.05
DB00130:L-Glutamine	0.09
DB00131:Adenosine monophosphate	0.2
DB00133:L-Serine	0.6
DB00136:Calcitriol	0.27
DB00137:Xanthophyll	0.14
DB00139:Succinic acid	0.12
DB00140:Riboflavin	0.15
DB00145:Glycine	0.67
DB00146:Calcidiol	0.1
DB00151:L-Cysteine	0.27
DB00152:Thiamine	0.13
DB00153:Ergocalciferol	0.27
DB00158:Folic Acid	0.16
DB00159:Icosapent	0.11
DB00162:Vitamin A	0.12
DB00163:Vitamin E	0.09
DB00165:Pyridoxine	0.08
DB00166:Lipoic Acid	0.1
DB00169:Cholecalciferol	0.26
DB00175:Pravastatin	0.2
DB00176:Fluvoxamine	0.19
DB00177:Valsartan	0.05
DB00178:Ramipril	0.15
DB00179:Masoprocol	0.05
DB00180:Flunisolide	0.61
DB00181:Baclofen	0.14
DB00182:Amphetamine	0.34
DB00184:Nicotine	0.08
DB00186:Lorazepam	0.55
DB00187:Esmolol	0.05
DB00188:Bortezomib	0.08
DB00189:Ethchlorvynol	0.77
DB00190:Carbidopa	0.62
DB00191:Phentermine	0.25
DB00193:Tramadol	0.7
DB00194:Vidarabine	0.06
DB00195:Betaxolol	0.88
DB00196:Fluconazole	0.09
DB00198:Oseltamivir	0.12
DB00199:Erythromycin	0.1
DB00200:Hydroxocobalamin	0.08
DB00201:Caffeine	0.77
DB00203:Sildenafil	0.22
DB00205:Pyrimethamine	0.07
DB00206:Reserpine	0.08
DB00207:Azithromycin	0.09
DB00208:Ticlopidine	0.11
DB00209:Trospium	0.04
DB00210:Adapalene	0.31
DB00211:Midodrine	0.08
DB00213:Pantoprazole	0.66
DB00214:Torasemide	0.55
DB00215:Citalopram	0.71
DB00216:Eletriptan	0.48
DB00218:Moxifloxacin	0.05
DB00220:Nelfinavir	0.65
DB00222:Glimepiride	0.04
DB00223:Diflorasone	0.18
DB00224:Indinavir	0.72
DB00226:Guanadrel	0.05
DB00227:Lovastatin	0.19
DB00230:Pregabalin	0.2
DB00231:Temazepam	0.78
DB00232:Methyclothiazide	0.42
DB00233:Aminosalicylic Acid	0.44
DB00234:Reboxetine	0.08
DB00235:Milrinone	0.17
DB00237:Butabarbital	0.68
DB00238:Nevirapine	0.74
DB00239:Oxiconazole	0.7
DB00240:Alclometasone	0.22
DB00241:Butalbital	0.27
DB00242:Cladribine	0.1
DB00243:Ranolazine	0.09
DB00244:Mesalazine	0.2
DB00245:Benzatropine	0.6
DB00246:Ziprasidone	0.83
DB00248:Cabergoline	0.07
DB00249:Idoxuridine	0.06
DB00250:Dapsone	0.18
DB00251:Terconazole	0.04
DB00252:Phenytoin	0.61
DB00253:Medrysone	0.17
DB00254:Doxycycline	0.13
DB00257:Clotrimazole	0.66
DB00258:Calcium Acetate	0.11
DB00259:Sulfanilamide	0.11
DB00260:Cycloserine	0.38
DB00261:Anagrelide	0.09
DB00262:Carmustine	0.24
DB00263:Sulfisoxazole	0.14
DB00264:Metoprolol	0.22
DB00265:Crotamiton	0.49
DB00266:Dicoumarol	0.18
DB00268:Ropinirole	0.58
DB00270:Isradipine	0.05
DB00273:Topiramate	0.43
DB00274:Cefmetazole	0.03
DB00275:Olmesartan	0.07
DB00277:Theophylline	0.54
DB00278:Argatroban	0.13
DB00279:Liothyronine	0.09
DB00280:Disopyramide	0.23
DB00281:Lidocaine	0.51
DB00282:Pamidronate	0.1
DB00283:Clemastine	0.72
DB00284:Acarbose	0.06
DB00285:Venlafaxine	0.29
DB00286:Conjugated Estrogens	0.12
DB00287:Travoprost	0.88
DB00288:Amcinonide	0.2
DB00289:Atomoxetine	0.28
DB00290:Bleomycin	0.19
DB00291:Chlorambucil	0.34
DB00295:Morphine	0.63
DB00297:Bupivacaine	0.54
DB00299:Penciclovir	0.09
DB00300:Tenofovir	0.65
DB00302:Tranexamic Acid	0.15
DB00303:Ertapenem	0.05
DB00305:Mitomycin	0.13
DB00306:Talbutal	0.79
DB00307:Bexarotene	0.28
DB00309:Vindesine	0.2
DB00310:Chlorthalidone	0.4
DB00312:Pentobarbital	0.72
DB00313:Valproic Acid	0.76
DB00314:Capreomycin	0.4
DB00315:Zolmitriptan	0.5
DB00316:Acetaminophen	0.82
DB00317:Gefitinib	0.07
DB00318:Codeine	0.76
DB00319:Piperacillin	0.04
DB00320:Dihydroergotamine	0.47
DB00321:Amitriptyline	0.7
DB00322:Floxuridine	0.05
DB00323:Tolcapone	0.59
DB00324:Fluorometholone	0.16
DB00325:Nitroprusside	0.2
DB00326:Calcium Gluceptate	0.09
DB00327:Hydromorphone	0.79
DB00328:Indomethacin	0.49
DB00330:Ethambutol	0.46
DB00331:Metformin	0.07
DB00332:Ipratropium bromide	0.58
DB00333:Methadone	0.35
DB00334:Olanzapine	0.91
DB00335:Atenolol	0.23
DB00336:Nitrofural	0.06
DB00338:Omeprazole	0.73
DB00339:Pyrazinamide	0.45
DB00340:Metixene	0.08
DB00341:Cetirizine	0.6
DB00343:Diltiazem	0.12
DB00344:Protriptyline	0.7
DB00346:Alfuzosin	0.14
DB00347:Trimethadione	0.72
DB00348:Nitisinone	0.11
DB00349:Clobazam	0.28
DB00350:Minoxidil	0.1
DB00351:Megestrol acetate	0.05
DB00352:Tioguanine	0.19
DB00353:Methylergometrine	0.1
DB00354:Buclizine	0.06
DB00355:Aztreonam	0.04
DB00356:Chlorzoxazone	0.42
DB00357:Aminoglutethimide	0.09
DB00358:Mefloquine	0.05
DB00359:Sulfadiazine	0.18
DB00360:Sapropterin	0.08
DB00361:Vinorelbine	0.09
DB00362:Anidulafungin	0.05
DB00363:Clozapine	0.74
DB00364:Sucralfate	0.05
DB00366:Doxylamine	0.7
DB00367:Levonorgestrel	0.2
DB00368:Norepinephrine	0.64
DB00370:Mirtazapine	0.06
DB00371:Meprobamate	0.59
DB00373:Timolol	0.82
DB00374:Treprostinil	0.23
DB00375:Colestipol	0.3
DB00376:Trihexyphenidyl	0.57
DB00377:Palonosetron	0.38
DB00379:Mexiletine	0.29
DB00381:Amlodipine	0.14
DB00383:Oxyphencyclimine	0.71
DB00384:Triamterene	0.49
DB00385:Valrubicin	0.09
DB00387:Procyclidine	0.61
DB00388:Phenylephrine	0.73
DB00389:Carbimazole	0.07
DB00390:Digoxin	0.1
DB00391:Sulpiride	0.74
DB00393:Nimodipine	0.06
DB00394:Beclomethasone dipropionate	0.63
DB00395:Carisoprodol	0.54
DB00396:Progesterone	0.15
DB00397:Phenylpropanolamine	0.78
DB00398:Sorafenib	0.2
DB00399:Zoledronic acid	0.26
DB00400:Griseofulvin	0.56
DB00401:Nisoldipine	0.06
DB00402:Eszopiclone	0.74
DB00404:Alprazolam	0.7
DB00405:Dexbrompheniramine	0.68
DB00406:Gentian Violet	0.08
DB00408:Loxapine	0.71
DB00410:Mupirocin	0.09
DB00411:Carbachol	0.7
DB00413:Pramipexole	0.62
DB00415:Ampicillin	0.11
DB00417:Phenoxymethylpenicillin	0.08
DB00418:Secobarbital	0.79
DB00419:Miglustat	0.1
DB00420:Promazine	0.81
DB00421:Spironolactone	0.29
DB00422:Methylphenidate	0.4
DB00423:Methocarbamol	0.42
DB00424:Hyoscyamine	0.51
DB00425:Zolpidem	0.75
DB00426:Famciclovir	0.09
DB00427:Triprolidine	0.7
DB00429:Carboprost Tromethamine	0.09
DB00431:Lindane	0.15
DB00432:Trifluridine	0.07
DB00433:Prochlorperazine	0.75
DB00434:Cyproheptadine	0.73
DB00435:Nitric Oxide	0.13
DB00436:Bendroflumethiazide	0.05
DB00437:Allopurinol	0.12
DB00438:Ceftazidime	0.05
DB00440:Trimethoprim	0.08
DB00441:Gemcitabine	0.27
DB00442:Entecavir	0.05
DB00443:Betamethasone	0.43
DB00444:Teniposide	0.31
DB00445:Epirubicin	0.16
DB00446:Chloramphenicol	0.1
DB00448:Lansoprazole	0.71
DB00449:Dipivefrin	0.71
DB00451:Levothyroxine	0.08
DB00454:Pethidine	0.41
DB00455:Loratadine	0.64
DB00456:Cefalotin	0.04
DB00457:Prazosin	0.06
DB00458:Imipramine	0.55
DB00459:Acitretin	0.19
DB00460:Verteporfin	0.08
DB00461:Nabumetone	0.81
DB00462:Methylscopolamine bromide	0.79
DB00464:Sodium Tetradecyl Sulfate	0.08
DB00465:Ketorolac	0.68
DB00467:Enoxacin	0.06
DB00468:Quinine	0.25
DB00469:Tenoxicam	0.06
DB00471:Montelukast	0.48
DB00472:Fluoxetine	0.67
DB00475:Chlordiazepoxide	0.75
DB00476:Duloxetine	0.18
DB00477:Chlorpromazine	0.75
DB00478:Rimantadine	0.11
DB00479:Amikacin	0.07
DB00480:Lenalidomide	0.11
DB00481:Raloxifene	0.36
DB00482:Celecoxib	0.74
DB00484:Brimonidine	0.87
DB00485:Dicloxacillin	0.02
DB00488:Altretamine	0.27
DB00490:Buspirone	0.21
DB00491:Miglitol	0.06
DB00492:Fosinopril	0.06
DB00493:Cefotaxime	0.06
DB00494:Entacapone	0.63
DB00495:Zidovudine	0.71
DB00496:Darifenacin	0.03
DB00497:Oxycodone	0.69
DB00499:Flutamide	0.11
DB00500:Tolmetin	0.82
DB00501:Cimetidine	0.59
DB00502:Haloperidol	0.65
DB00503:Ritonavir	0.8
DB00507:Nitazoxanide	0.05
DB00508:Triflupromazine	0.42
DB00509:Dextrothyroxine	0.05
DB00512:Vancomycin	0.06
DB00514:Dextromethorphan	0.69
DB00515:Cisplatin	0.26
DB00517:Anisotropine Methylbromide	0.72
DB00518:Albendazole	0.1
DB00519:Trandolapril	0.07
DB00520:Caspofungin	0.06
DB00521:Carteolol	0.84
DB00524:Metolazone	0.18
DB00525:Tolnaftate	0.62
DB00526:Oxaliplatin	0.13
DB00527:Cinchocaine	0.57
DB00528:Lercanidipine	0.09
DB00530:Erlotinib	0.14
DB00531:Cyclophosphamide	0.11
DB00535:Cefdinir	0.05
DB00536:Guanidine	0.04
DB00537:Ciprofloxacin	0.1
DB00539:Toremifene	0.24
DB00540:Nortriptyline	0.76
DB00541:Vincristine	0.2
DB00542:Benazepril	0.06
DB00543:Amoxapine	0.69
DB00544:Fluorouracil	0.25
DB00545:Pyridostigmine	0.08
DB00547:Desoximetasone	0.2
DB00548:Azelaic Acid	0.2
DB00549:Zafirlukast	0.49
DB00550:Propylthiouracil	0.1
DB00551:Acetohydroxamic Acid	0.07
DB00552:Pentostatin	0.07
DB00553:Methoxsalen	0.2
DB00554:Piroxicam	0.74
DB00555:Lamotrigine	0.59
DB00557:Hydroxyzine	0.65
DB00558:Zanamivir	0.18
DB00559:Bosentan	0.21
DB00560:Tigecycline	0.06
DB00561:Doxapram	0.16
DB00563:Methotrexate	0.32
DB00564:Carbamazepine	0.61
DB00566:Succimer	0.17
DB00567:Cephalexin	0.03
DB00568:Cinnarizine	0.2
DB00569:Fondaparinux sodium	0.09
DB00570:Vinblastine	0.23
DB00571:Propranolol	0.05
DB00573:Fenoprofen	0.82
DB00575:Clonidine	0.78
DB00576:Sulfamethizole	0.09
DB00577:Valaciclovir	0.09
DB00578:Carbenicillin	0.07
DB00579:Mazindol	0.04
DB00581:Lactulose	0.45
DB00582:Voriconazole	0.04
DB00583:L-Carnitine	0.07
DB00584:Enalapril	0.08
DB00585:Nizatidine	0.79
DB00586:Diclofenac	0.62
DB00588:Fluticasone Propionate	0.4
DB00589:Lisuride	0.37
DB00590:Doxazosin	0.15
DB00591:Fluocinolone Acetonide	0.22
DB00592:Piperazine	0.04
DB00593:Ethosuximide	0.37
DB00594:Amiloride	0.41
DB00595:Oxytetracycline	0.06
DB00596:Ulobetasol	0.18
DB00598:Labetalol	0.06
DB00599:Thiopental	0.45
DB00601:Linezolid	0.04
DB00602:Ivermectin	0.08
DB00603:Medroxyprogesterone acetate	0.17
DB00604:Cisapride	0.05
DB00605:Sulindac	0.56
DB00607:Nafcillin	0.05
DB00608:Chloroquine	0.49
DB00609:Ethionamide	0.44
DB00611:Butorphanol	0.16
DB00612:Bisoprolol	0.05
DB00615:Rifabutin	0.09
DB00617:Paramethadione	0.65
DB00618:Demeclocycline	0.05
DB00619:Imatinib	0.16
DB00620:Triamcinolone	0.36
DB00622:Nicardipine	0.06
DB00623:Fluphenazine	0.75
DB00624:Testosterone	0.06
DB00625:Efavirenz	0.66
DB00626:Bacitracin	0.14
DB00627:Niacin	0.25
DB00628:Clorazepate	0.56
DB00629:Guanabenz	0.05
DB00630:Alendronic acid	0.32
DB00631:Clofarabine	0.27
DB00632:Docosanol	0.04
DB00634:Sulfacetamide	0.21
DB00635:Prednisone	0.36
DB00636:Clofibrate	0.07
DB00637:Astemizole	0.49
DB00639:Butoconazole	0.06
DB00640:Adenosine	0.17
DB00641:Simvastatin	0.22
DB00642:Pemetrexed	0.07
DB00643:Mebendazole	0.04
DB00644:Gonadorelin	0.08
DB00645:Dyclonine	0.51
DB00646:Nystatin	0.19
DB00647:Dextropropoxyphene	0.06
DB00648:Mitotane	0.09
DB00649:Stavudine	0.66
DB00650:Leucovorin	0.06
DB00651:Dyphylline	0.57
DB00652:Pentazocine	0.15
DB00653:Magnesium Sulfate	0.41
DB00654:Latanoprost	0.81
DB00655:Estrone	0.47
DB00656:Trazodone	0.86
DB00657:Mecamylamine	0.06
DB00659:Acamprosate	0.13
DB00660:Metaxalone	0.4
DB00661:Verapamil	0.1
DB00662:Trimethobenzamide	0.39
DB00663:Flumethasone	0.18
DB00665:Nilutamide	0.22
DB00666:Nafarelin	0.09
DB00667:Histamine Phosphate	0.7
DB00668:Epinephrine	0.59
DB00669:Sumatriptan	0.53
DB00670:Pirenzepine	0.71
DB00671:Cefixime	0.09
DB00672:Chlorpropamide	0.06
DB00673:Aprepitant	0.35
DB00674:Galantamine	0.71
DB00675:Tamoxifen	0.09
DB00678:Losartan	0.12
DB00679:Thioridazine	0.11
DB00680:Moricizine	0.3
DB00681:Amphotericin B	0.18
DB00682:Warfarin	0.07
DB00683:Midazolam	0.48
DB00684:Tobramycin	0.11
DB00685:Trovafloxacin	0.07
DB00686:Pentosan Polysulfate	0.07
DB00687:Fludrocortisone	0.1
DB00690:Flurazepam	0.72
DB00691:Moexipril	0.05
DB00692:Phentolamine	0.13
DB00694:Daunorubicin	0.18
DB00695:Furosemide	0.33
DB00696:Ergotamine	0.46
DB00697:Tizanidine	0.41
DB00698:Nitrofurantoin	0.06
DB00700:Eplerenone	0.06
DB00701:Amprenavir	0.61
DB00703:Methazolamide	0.6
DB00704:Naltrexone	0.43
DB00705:Delavirdine	0.77
DB00706:Tamsulosin	0.14
DB00707:Porfimer	0.07
DB00708:Sufentanil	0.09
DB00709:Lamivudine	0.66
DB00710:Ibandronate	0.22
DB00711:Diethylcarbamazine	0.09
DB00712:Flurbiprofen	0.79
DB00713:Oxacillin	0.05
DB00714:Apomorphine	0.59
DB00715:Paroxetine	0.67
DB00716:Nedocromil	0.58
DB00717:Norethisterone	0.36
DB00718:Adefovir Dipivoxil	0.05
DB00719:Azatadine	0.79
DB00722:Lisinopril	0.24
DB00723:Methoxamine	0.11
DB00724:Imiquimod	0.1
DB00725:Homatropine Methylbromide	0.7
DB00726:Trimipramine	0.68
DB00727:Nitroglycerin	0.1
DB00730:Thiabendazole	0.07
DB00731:Nateglinide	0.07
DB00733:Pralidoxime	0.09
DB00734:Risperidone	0.91
DB00735:Naftifine	0.67
DB00736:Esomeprazole	0.69
DB00737:Meclizine	0.16
DB00738:Pentamidine	0.1
DB00740:Riluzole	0.1
DB00741:Hydrocortisone	0.45
DB00742:Mannitol	0.6
DB00744:Zileuton	0.34
DB00745:Modafinil	0.21
DB00746:Deferoxamine	0.15
DB00747:Scopolamine	0.72
DB00748:Carbinoxamine	0.69
DB00749:Etodolac	0.79
DB00750:Prilocaine	0.1
DB00751:Epinastine	0.41
DB00752:Tranylcypromine	0.04
DB00754:Ethotoin	0.05
DB00755:Tretinoin	0.21
DB00757:Dolasetron	0.36
DB00758:Clopidogrel	0.08
DB00759:Tetracycline	0.07
DB00760:Meropenem	0.05
DB00761:Potassium Chloride	0.55
DB00762:Irinotecan	0.14
DB00763:Methimazole	0.13
DB00764:Mometasone	0.35
DB00765:Metyrosine	0.08
DB00766:Clavulanate	0.06
DB00768:Olopatadine	0.53
DB00770:Alprostadil	0.07
DB00771:Clidinium	0.33
DB00772:Malathion	0.16
DB00773:Etoposide	0.11
DB00774:Hydroflumethiazide	0.44
DB00775:Tirofiban	0.11
DB00776:Oxcarbazepine	0.37
DB00780:Phenelzine	0.74
DB00781:Polymyxin B Sulfate	0.1
DB00782:Propantheline	0.71
DB00783:Estradiol	0.37
DB00784:Mefenamic acid	0.45
DB00787:Aciclovir	0.1
DB00788:Naproxen	0.77
DB00790:Perindopril	0.05
DB00791:Uracil mustard	0.29
DB00792:Tripelennamine	0.71
DB00793:Haloprogin	0.69
DB00794:Primidone	0.64
DB00795:Sulfasalazine	0.59
DB00796:Candesartan	0.06
DB00797:Tolazoline	0.09
DB00798:Gentamicin	0.08
DB00799:Tazarotene	0.2
DB00800:Fenoldopam	0.13
DB00801:Halazepam	0.55
DB00803:Colistin	0.14
DB00804:Dicyclomine	0.31
DB00806:Pentoxifylline	0.15
DB00808:Indapamide	0.46
DB00809:Tropicamide	0.25
DB00810:Biperiden	0.58
DB00811:Ribavirin	0.43
DB00813:Fentanyl	0.5
DB00814:Meloxicam	0.82
DB00816:Orciprenaline	0.56
DB00819:Acetazolamide	0.72
DB00820:Tadalafil	0.24
DB00822:Disulfiram	0.11
DB00825:Menthol	0.66
DB00826:Natamycin	0.06
DB00827:Cinoxacin	0.05
DB00828:Fosfomycin	0.06
DB00829:Diazepam	0.58
DB00830:Phenmetrazine	0.06
DB00831:Trifluoperazine	0.86
DB00832:Phensuximide	0.67
DB00833:Cefaclor	0.08
DB00834:Mifepristone	0.06
DB00835:Brompheniramine	0.7
DB00836:Loperamide	0.15
DB00838:Clocortolone	0.15
DB00839:Tolazamide	0.05
DB00841:Dobutamine	0.15
DB00842:Oxazepam	0.58
DB00843:Donepezil	0.76
DB00844:Nalbuphine	0.19
DB00845:Clofazimine	0.08
DB00846:Flurandrenolide	0.2
DB00847:Cysteamine	0.09
DB00849:Methylphenobarbital	0.65
DB00850:Perphenazine	0.81
DB00851:Dacarbazine	0.33
DB00852:Pseudoephedrine	0.75
DB00853:Temozolomide	0.06
DB00854:Levorphanol	0.05
DB00855:Aminolevulinic acid	0.05
DB00856:Chlorphenesin	0.37
DB00857:Terbinafine	0.62
DB00858:Drostanolone	0.18
DB00859:Penicillamine	0.51
DB00860:Prednisolone	0.39
DB00861:Diflunisal	0.79
DB00862:Vardenafil	0.16
DB00863:Ranitidine	0.67
DB00864:Tacrolimus	0.08
DB00865:Benzphetamine	0.04
DB00867:Ritodrine	0.06
DB00868:Benzonatate	0.58
DB00869:Dorzolamide	0.85
DB00871:Terbutaline	0.65
DB00872:Conivaptan	0.11
DB00873:Loteprednol	0.19
DB00874:Guaifenesin	0.79
DB00875:Flupentixol	0.72
DB00876:Eprosartan	0.05
DB00877:Sirolimus	0.15
DB00878:Chlorhexidine	0.06
DB00879:Emtricitabine	0.66
DB00880:Chlorothiazide	0.47
DB00881:Quinapril	0.05
DB00882:Clomifene	0.1
DB00883:Isosorbide Dinitrate	0.07
DB00884:Risedronate	0.35
DB00885:Pemirolast	0.65
DB00887:Bumetanide	0.39
DB00888:Mechlorethamine	0.3
DB00889:Granisetron	0.3
DB00890:Dienestrol	0.25
DB00891:Sulfapyridine	0.18
DB00894:Testolactone	0.18
DB00896:Rimexolone	0.19
DB00897:Triazolam	0.75
DB00899:Remifentanil	0.43
DB00900:Didanosine	0.73
DB00902:Methdilazine	0.75
DB00903:Etacrynic acid	0.51
DB00904:Ondansetron	0.37
DB00905:Bimatoprost	0.74
DB00906:Tiagabine	0.3
DB00908:Quinidine	0.14
DB00911:Tinidazole	0.05
DB00912:Repaglinide	0.07
DB00915:Amantadine	0.55
DB00916:Metronidazole	0.08
DB00917:Dinoprostone	0.08
DB00918:Almotriptan	0.57
DB00919:Spectinomycin	0.04
DB00920:Ketotifen	0.35
DB00921:Buprenorphine	0.74
DB00922:Levosimendan	0.1
DB00924:Cyclobenzaprine	0.4
DB00925:Phenoxybenzamine	0.12
DB00927:Famotidine	0.63
DB00929:Misoprostol	0.12
DB00930:Colesevelam	0.3
DB00931:Methacycline	0.06
DB00932:Tipranavir	0.7
DB00933:Mesoridazine	0.82
DB00934:Maprotiline	0.75
DB00935:Oxymetazoline	0.55
DB00936:Salicylic acid	0.85
DB00937:Diethylpropion	0.04
DB00938:Salmeterol	0.45
DB00939:Meclofenamic acid	0.73
DB00940:Methantheline	0.53
DB00942:Cycrimine	0.62
DB00943:Zalcitabine	0.68
DB00945:Acetylsalicylic acid	0.83
DB00946:Phenprocoumon	0.18
DB00948:Mezlocillin	0.04
DB00949:Felbamate	0.72
DB00950:Fexofenadine	0.56
DB00951:Isoniazid	0.51
DB00952:Naratriptan	0.48
DB00953:Rizatriptan	0.53
DB00954:Dirithromycin	0.1
DB00956:Hydrocodone	0.65
DB00957:Norgestimate	0.3
DB00958:Carboplatin	0.18
DB00959:Methylprednisolone	0.39
DB00960:Pindolol	0.06
DB00962:Zaleplon	0.16
DB00963:Bromfenac	0.04
DB00964:Apraclonidine	0.6
DB00966:Telmisartan	0.24
DB00967:Desloratadine	0.59
DB00968:Methyldopa	0.07
DB00969:Alosetron	0.08
DB00970:Dactinomycin	0.09
DB00971:Selenium Sulfide	0.5
DB00972:Azelastine	0.54
DB00973:Ezetimibe	0.25
DB00974:Edetic Acid	0.12
DB00975:Dipyridamole	0.08
DB00976:Telithromycin	0.06
DB00977:Ethinyl Estradiol	0.42
DB00978:Lomefloxacin	0.09
DB00979:Cyclopentolate	0.17
DB00980:Ramelteon	0.82
DB00981:Physostigmine	0.63
DB00982:Isotretinoin	0.05
DB00983:Formoterol	0.48
DB00985:Dimenhydrinate	0.41
DB00986:Glycopyrronium	0.6
DB00987:Cytarabine	0.16
DB00988:Dopamine	0.54
DB00989:Rivastigmine	0.61
DB00991:Oxaprozin	0.83
DB00993:Azathioprine	0.72
DB00994:Neomycin	0.16
DB00995:Auranofin	0.62
DB00996:Gabapentin	0.22
DB00997:Doxorubicin	0.35
DB00998:Frovatriptan	0.49
DB00999:Hydrochlorothiazide	0.4
DB01000:Cyclacillin	0.07
DB01001:Salbutamol	0.37
DB01003:Cromoglicic acid	0.53
DB01004:Ganciclovir	0.08
DB01005:Hydroxyurea	0.13
DB01007:Tioconazole	0.04
DB01008:Busulfan	0.04
DB01009:Ketoprofen	0.77
DB01013:Clobetasol propionate	0.22
DB01014:Balsalazide	0.31
DB01015:Sulfamethoxazole	0.13
DB01016:Glyburide	0.05
DB01017:Minocycline	0.09
DB01018:Guanfacine	0.28
DB01019:Bethanechol	0.05
DB01020:Isosorbide Mononitrate	0.07
DB01021:Trichlormethiazide	0.06
DB01022:Phylloquinone	0.16
DB01023:Felodipine	0.06
DB01025:Amlexanox	0.16
DB01026:Ketoconazole	0.47
DB01029:Irbesartan	0.15
DB01030:Topotecan	0.15
DB01031:Ethinamate	0.76
DB01032:Probenecid	0.07
DB01033:Mercaptopurine	0.26
DB01036:Tolterodine	0.04
DB01037:Selegiline	0.63
DB01039:Fenofibrate	0.27
DB01041:Thalidomide	0.07
DB01042:Melphalan	0.22
DB01044:Gatifloxacin	0.04
DB01045:Rifampicin	0.52
DB01046:Lubiprostone	0.07
DB01047:Fluocinonide	0.17
DB01048:Abacavir	0.69
DB01049:Ergoloid mesylate	0.11
DB01050:Ibuprofen	0.87
DB01053:Benzylpenicillin	0.13
DB01056:Tocainide	0.27
DB01057:Echothiophate	0.44
DB01058:Praziquantel	0.11
DB01059:Norfloxacin	0.1
DB01060:Amoxicillin	0.09
DB01061:Azlocillin	0.02
DB01062:Oxybutynin	0.03
DB01063:Acetophenazine	0.08
DB01064:Isoprenaline	0.43
DB01065:Melatonin	0.07
DB01066:Cefditoren	0.03
DB01067:Glipizide	0.04
DB01068:Clonazepam	0.49
DB01069:Promethazine	0.64
DB01070:Dihydrotachysterol	0.14
DB01072:Atazanavir	0.63
DB01075:Diphenhydramine	0.76
DB01076:Atorvastatin	0.24
DB01077:Etidronic acid	0.19
DB01080:Vigabatrin	0.07
DB01081:Diphenoxylate	0.18
DB01082:Streptomycin	0.18
DB01083:Orlistat	0.03
DB01084:Emedastine	0.53
DB01085:Pilocarpine	0.82
DB01086:Benzocaine	0.73
DB01087:Primaquine	0.03
DB01088:Iloprost	0.3
DB01091:Butenafine	0.74
DB01093:Dimethyl sulfoxide	0.07
DB01095:Fluvastatin	0.26
DB01096:Oxamniquine	0.11
DB01097:Leflunomide	0.57
DB01098:Rosuvastatin	0.23
DB01100:Pimozide	0.07
DB01101:Capecitabine	0.25
DB01103:Quinacrine	0.07
DB01104:Sertraline	0.56
DB01105:Sibutramine	0.06
DB01106:Levocabastine	0.35
DB01107:Methyprylon	0.77
DB01108:Trilostane	0.12
DB01109:Heparin	0.09
DB01110:Miconazole	0.7
DB01111:Colistimethate	0.07
DB01112:Cefuroxime	0.06
DB01113:Papaverine	0.15
DB01114:Chlorphenamine	0.78
DB01115:Nifedipine	0.14
DB01116:Trimethaphan	0.06
DB01117:Atovaquone	0.37
DB01118:Amiodarone	0.04
DB01119:Diazoxide	0.1
DB01120:Gliclazide	0.05
DB01121:Phenacemide	0.55
DB01122:Ambenonium	0.1
DB01124:Tolbutamide	0.06
DB01126:Dutasteride	0.14
DB01127:Econazole	0.71
DB01128:Bicalutamide	0.21
DB01129:Rabeprazole	0.7
DB01130:Prednicarbate	0.17
DB01131:Proguanil	0.31
DB01132:Pioglitazone	0.04
DB01133:Tiludronate	0.04
DB01136:Carvedilol	0.06
DB01137:Levofloxacin	0.05
DB01138:Sulfinpyrazone	0.13
DB01139:Cefapirin	0.03
DB01140:Cefadroxil	0.04
DB01141:Micafungin	0.03
DB01142:Doxepin	0.86
DB01144:Diclofenamide	0.64
DB01146:Diphenylpyraline	0.68
DB01147:Cloxacillin	0.04
DB01148:Flavoxate	0.11
DB01149:Nefazodone	0.05
DB01150:Cefprozil	0.1
DB01151:Desipramine	0.71
DB01153:Sertaconazole	0.52
DB01155:Gemifloxacin	0.07
DB01156:Bupropion	0.56
DB01158:Bretylium	0.25
DB01160:Dinoprost Tromethamine	0.09
DB01162:Terazosin	0.19
DB01164:Calcium Chloride	0.1
DB01165:Ofloxacin	0.1
DB01166:Cilostazol	0.05
DB01167:Itraconazole	0.1
DB01168:Procarbazine	0.26
DB01169:Arsenic trioxide	0.06
DB01170:Guanethidine	0.07
DB01171:Moclobemide	0.74
DB01172:Kanamycin	0.04
DB01173:Orphenadrine	0.38
DB01174:Phenobarbital	0.75
DB01175:Escitalopram	0.22
DB01176:Cyclizine	0.73
DB01177:Idarubicin	0.21
DB01178:Chlormezanone	0.59
DB01179:Podofilox	0.12
DB01181:Ifosfamide	0.06
DB01182:Propafenone	0.1
DB01183:Naloxone	0.12
DB01184:Domperidone	0.28
DB01185:Fluoxymesterone	0.06
DB01186:Pergolide	0.07
DB01188:Ciclopirox	0.63
DB01190:Clindamycin	0.06
DB01191:Dexfenfluramine	0.06
DB01192:Oxymorphone	0.5
DB01193:Acebutolol	0.08
DB01194:Brinzolamide	0.84
DB01195:Flecainide	0.1
DB01196:Estramustine	0.09
DB01197:Captopril	0.13
DB01198:Zopiclone	0.8
DB01200:Bromocriptine	0.5
DB01201:Rifapentine	0.42
DB01202:Levetiracetam	0.36
DB01203:Nadolol	0.06
DB01204:Mitoxantrone	0.27
DB01206:Lomustine	0.2
DB01208:Sparfloxacin	0.04
DB01209:Dezocine	0.05
DB01210:Levobunolol	0.85
DB01211:Clarithromycin	0.06
DB01212:Ceftriaxone	0.08
DB01213:Fomepizole	0.07
DB01214:Metipranolol	0.82
DB01216:Finasteride	0.09
DB01217:Anastrozole	0.05
DB01218:Halofantrine	0.31
DB01219:Dantrolene	0.4
DB01220:Rifaximin	0.15
DB01222:Budesonide	0.52
DB01223:Aminophylline	0.48
DB01224:Quetiapine	0.92
DB01225:Enoxaparin	0.1
DB01227:Levomethadyl Acetate	0.15
DB01228:Encainide	0.13
DB01229:Paclitaxel	0.68
DB01231:Diphenidol	0.18
DB01232:Saquinavir	0.75
DB01233:Metoclopramide	0.21
DB01234:Dexamethasone	0.35
DB01235:Levodopa	0.62
DB01237:Bromodiphenhydramine	0.63
DB01238:Aripiprazole	0.92
DB01239:Chlorprothixene	0.67
DB01240:Epoprostenol	0.66
DB01241:Gemfibrozil	0.05
DB01242:Clomipramine	0.13
DB01243:Chloroxine	0.27
DB01244:Bepridil	0.05
DB01246:Alimemazine	0.69
DB01247:Isocarboxazid	0.05
DB01248:Docetaxel	0.25
DB01250:Olsalazine	0.1
DB01251:Gliquidone	0.07
DB01252:Mitiglinide	0.04
DB01253:Ergonovine	0.13
DB01254:Dasatinib	0.12
DB01255:Lisdexamfetamine	0.14
DB01256:Retapamulin	0.06
DB01257:Eculizumab	0.07
DB01260:Desonide	0.31
DB01261:Sitagliptin	0.05
DB01262:Decitabine	0.17
DB01263:Posaconazole	0.04
DB01264:Darunavir	0.71
DB01265:Telbivudine	0.03
DB01266:Sinecatechins	0.12
DB01267:Paliperidone	0.64
DB01268:Sunitinib	0.15
DB01269:Panitumumab	0.09
DB01270:Ranibizumab	0.07
DB01271:Idursulfase	0.09
DB01272:Alglucosidase alfa	0.11
DB01274:Arformoterol	0.54
DB01275:Hydralazine	0.04
DB01277:Mecasermin	0.13
DB01279:Galsulfase	0.08
DB01280:Nelarabine	0.07
DB01281:Abatacept	0.65
DB01282:Carbetocin	0.07
DB01283:Lumiracoxib	0.67
DB01285:Corticotropin	0.06
DB01289:Glisoxepide	0.04
DB01291:Pirbuterol	0.57
DB01294:Bismuth Subsalicylate	0.39
DB01306:Insulin Aspart	0.05
DB01307:Insulin Detemir	0.06
DB01309:Insulin Glulisine	0.05
DB01319:Fosamprenavir	0.64
DB01320:Fosphenytoin	0.6
DB01324:Polythiazide	0.06
DB01326:Cefamandole	0.03
DB01327:Cefazolin	0.03
DB01328:Cefonicid	0.02
DB01330:Cefotetan	0.01
DB01331:Cefoxitin	0.05
DB01332:Ceftizoxime	0.04
DB01333:Cefradine	0.04
DB01340:Cilazapril	0.07
DB01344:Polystyrene sulfonate	0.06
DB01348:Spirapril	0.05
DB01349:Tasosartan	0.06
DB01351:Amobarbital	0.82
DB01352:Aprobarbital	0.76
DB01353:Butethal	0.68
DB01356:Lithium	0.83
DB01357:Mestranol	0.15
DB01359:Penbutolol	0.06
DB01361:Troleandomycin	0.08
DB01364:Ephedrine	0.66
DB01365:Mephentermine	0.19
DB01367:Rasagiline	0.66
DB01369:Quinupristin	0.03
DB01377:Magnesium oxide	0.65
DB01380:Cortisone acetate	0.46
DB01382:Glycodiazine	0.06
DB01393:Bezafibrate	0.32
DB01394:Colchicine	0.1
DB01395:Drospirenone	0.39
DB01397:Magnesium salicylate	0.74
DB01399:Salsalate	0.81
DB01400:Neostigmine	0.07
DB01406:Danazol	0.09
DB01409:Tiotropium	0.59
DB01410:Ciclesonide	0.58
DB01411:Pranlukast	0.53
DB01413:Cefepime	0.04
DB01415:Ceftibuten	0.05
DB01416:Cefpodoxime	0.05
DB01420:Testosterone Propionate	0.03
DB01421:Paromomycin	0.1
DB01427:Amrinone	0.23
DB01429:Aprindine	0.2
DB01430:Almitrine	0.28
DB01432:Cholestyramine	0.29
DB01433:Methadyl Acetate	0.12
DB01435:Antipyrine	0.08
DB01436:Alfacalcidol	0.1
DB01437:Glutethimide	0.74
DB01438:Phenazopyridine	0.15
DB01440:Gamma Hydroxybutyric Acid	0.14
DB01452:Heroin	0.48
DB01501:Difenoxin	0.12
DB01545:Ethyl loflazepate	0.83
DB01550:Fenproporex	0.06
DB01551:Dihydrocodeine	0.69
DB01563:Chloral hydrate	0.76
DB01576:Dextroamphetamine	0.3
DB01577:Methamphetamine	0.34
DB01579:Phendimetrazine	0.06
DB01580:Oxprenolol	0.62
DB01586:Ursodeoxycholic acid	0.08
DB01588:Prazepam	0.85
DB01589:Quazepam	0.74
DB01590:Everolimus	0.1
DB01591:Solifenacin	0.03
DB01592:Iron	0.1
DB01595:Nitrazepam	0.81
DB01597:Cilastatin	0.03
DB01598:Imipenem	0.02
DB01599:Probucol	0.36
DB01600:Tiaprofenic acid	0.81
DB01601:Lopinavir	0.75
DB01602:Bacampicillin	0.04
DB01603:Meticillin	0.03
DB01606:Tazobactam	0.04
DB01607:Ticarcillin	0.06
DB01609:Deferasirox	0.1
DB01611:Hydroxychloroquine	0.51
DB01612:Amyl Nitrite	0.1
DB01615:Aceprometazine	0.72
DB01618:Molindone	0.76
DB01619:Phenindamine	0.69
DB01620:Pheniramine	0.84
DB01621:Pipotiazine	0.79
DB01623:Thiothixene	0.75
DB01625:Isopropamide	0.63
DB01626:Pargyline	0.05
DB01627:Lincomycin	0.08
DB01656:Roflumilast	0.08
DB01744:Camphor	0.43
DB01764:Dalfopristin	0.04
DB02300:Calcipotriol	0.23
DB02546:Vorinostat	0.24
DB02659:Cholic Acid	0.42
DB02701:Nicotinamide	0.24
DB02703:Fusidic Acid	0.17
DB03166:Acetic acid	0.21
DB03209:Oteracil	0.15
DB03255:Phenol	0.59
DB03404:Hemin	0.2
DB03619:Deoxycholic Acid	0.1
DB03793:Benzoic Acid	0.1
DB03843:Formaldehyde	0.16
DB03904:Urea	0.33
DB04398:Lactic Acid	0.46
DB04465:Lactose	0.07
DB04571:Trioxsalen	0.06
DB04572:Thiotepa	0.22
DB04574:Estrone sulfate	0.26
DB04575:Quinestrol	0.22
DB04786:Suramin	0.07
DB04837:Clofedanol	0.61
DB04842:Fluspirilene	0.8
DB04843:Mepenzolate	0.71
DB04845:Ixabepilone	0.22
DB04846:Celiprolol	0.06
DB04854:Febuxostat	0.11
DB04855:Dronedarone	0.06
DB04861:Nebivolol	0.04
DB04865:Homoharringtonine	0.16
DB04868:Nilotinib	0.13
DB04871:Lorcaserin	0.05
DB04876:Vildagliptin	0.05
DB04878:Voglibose	0.13
DB04890:Bepotastine	0.37
DB04895:Pegaptanib	0.07
DB04896:Milnacipran	0.11
DB04897:Lucinactant	0.14
DB04899:Nesiritide	0.14
DB04908:Flibanserin	0.07
DB04911:Oritavancin	0.09
DB04920:Clevidipine	0.05
DB04930:Permethrin	0.14
DB04931:Afamelanotide	0.12
DB04932:Defibrotide	0.06
DB04938:Ospemifene	0.09
DB04941:Crofelemer	0.11
DB04942:Tamibarotene	0.05
DB04946:Iloperidone	0.72
DB04948:Lofexidine	0.13
DB05013:Ingenol Mebutate	0.07
DB05015:Belinostat	0.13
DB05016:Ataluren	0.07
DB05109:Trabectedin	0.16
DB05239:Cobimetinib	0.24
DB05245:Silver sulfadiazine	0.11
DB05246:Methsuximide	0.66
DB05259:Glatiramer Acetate	0.18
DB05265:Ecabet	0.69
DB05266:Ibudilast	0.51
DB05271:Rotigotine	0.6
DB05294:Vandetanib	0.12
DB05311:Ecallantide	0.05
DB05332:Romiplostim	0.09
DB05336:Obiltoxaximab	0.11
DB05521:Telaprevir	0.43
DB05528:Mipomersen	0.15
DB05578:Ramucirumab	0.1
DB05630:Sodium stibogluconate	0.08
DB05676:Apremilast	0.32
DB05679:Ustekinumab	0.28
DB05773:Trastuzumab emtansine	0.1
DB05812:Abiraterone	0.12
DB05829:Parathyroid hormone	0.14
DB06016:Cariprazine	0.79
DB06144:Sertindole	0.71
DB06147:Sulfathiazole	0.09
DB06148:Mianserin	0.06
DB06151:Acetylcysteine	0.23
DB06155:Rimonabant	0.06
DB06168:Canakinumab	0.07
DB06176:Romidepsin	0.29
DB06186:Ipilimumab	0.2
DB06196:Icatibant	0.09
DB06201:Rufinamide	0.27
DB06203:Alogliptin	0.05
DB06204:Tapentadol	0.03
DB06207:Silodosin	0.19
DB06209:Prasugrel	0.05
DB06210:Eltrombopag	0.08
DB06211:Doripenem	0.06
DB06212:Tolvaptan	0.11
DB06216:Asenapine	0.81
DB06219:Dalbavancin	0.06
DB06237:Avanafil	0.13
DB06243:Eflornithine	0.1
DB06255:Incadronic acid	0.18
DB06262:Droxidopa	0.54
DB06267:Udenafil	0.12
DB06268:Sitaxentan	0.24
DB06273:Tocilizumab	0.68
DB06274:Alvimopan	0.06
DB06282:Levocetirizine	0.5
DB06283:Ziconotide	0.57
DB06285:Teriparatide	0.29
DB06287:Temsirolimus	0.15
DB06288:Amisulpride	0.07
DB06290:Simeprevir	0.54
DB06292:Dapagliflozin	0.04
DB06317:Elotuzumab	0.06
DB06335:Saxagliptin	0.04
DB06366:Pertuzumab	0.09
DB06372:Rilonacept	0.11
DB06401:Bazedoxifene	0.42
DB06402:Telavancin	0.07
DB06403:Ambrisentan	0.27
DB06412:Oxymetholone	0.09
DB06413:Armodafinil	0.17
DB06414:Etravirine	0.63
DB06415:Calfactant	0.17
DB06439:Tyloxapol	0.16
DB06480:Prucalopride	0.48
DB06589:Pazopanib	0.11
DB06590:Ceftaroline fosamil	0.03
DB06594:Agomelatine	0.04
DB06603:Panobinostat	0.32
DB06605:Apixaban	0.04
DB06612:Mepolizumab	0.12
DB06614:Peramivir	0.17
DB06616:Bosutinib	0.1
DB06626:Axitinib	0.18
DB06636:Isavuconazonium	0.06
DB06637:Dalfampridine	0.22
DB06643:Denosumab	0.33
DB06650:Ofatumumab	0.29
DB06655:Liraglutide	0.05
DB06663:Pasireotide	0.11
DB06674:golimumab	0.54
DB06681:Belatacept	0.07
DB06684:Vilazodone	0.07
DB06691:Mepyramine	0.83
DB06692:Aprotinin	0.09
DB06694:Xylometazoline	0.51
DB06698:Betahistine	0.08
DB06700:Desvenlafaxine	0.09
DB06701:Dexmethylphenidate	0.27
DB06702:Fesoterodine	0.04
DB06708:Lumefantrine	0.31
DB06710:Methyltestosterone	0.04
DB06711:Naphazoline	0.4
DB06715:Potassium Iodide	0.69
DB06717:Fosaprepitant	0.36
DB06718:Stanozolol	0.05
DB06720:Velaglucerase alfa	0.16
DB06723:Aluminum hydroxide	0.79
DB06724:Calcium carbonate	0.41
DB06725:Lornoxicam	0.06
DB06742:Ambroxol	0.32
DB06756:Glycine betaine	0.06
DB06760:Sacrosidase	0.09
DB06761:Beractant	0.1
DB06764:Tetryzoline	0.45
DB06766:Alcaftadine	0.28
DB06767:Ammonium chloride	0.63
DB06768:Ammonium lactate	0.26
DB06769:Bendamustine	0.4
DB06770:Benzyl alcohol	0.53
DB06771:Besifloxacin	0.05
DB06772:Cabazitaxel	0.17
DB06774:Capsaicin	0.44
DB06777:Chenodeoxycholic acid	0.1
DB06782:Dimercaprol	0.12
DB06783:Prussian blue	0.08
DB06786:Halcinonide	0.21
DB06788:Histrelin	0.12
DB06791:Lanreotide	0.1
DB06794:Lodoxamide	0.1
DB06799:Hexamethylenetetramine	0.08
DB06800:Methylnaltrexone	0.13
DB06803:Niclosamide	0.04
DB06809:Plerixafor	0.05
DB06811:Polidocanol	0.08
DB06813:Pralatrexate	0.15
DB06817:Raltegravir	0.62
DB06819:Sodium phenylbutyrate	0.07
DB06820:Sulconazole	0.72
DB06823:Tiopronin	0.07
DB06824:Triethylenetetramine	0.26
DB06826:Unoprostone	0.84
DB07615:Tranilast	0.44
DB08439:Parecoxib	0.49
DB08792:Diloxanide	0.1
DB08795:Azidocillin	0.08
DB08797:Salicylamide	0.6
DB08799:Antazoline	0.77
DB08804:Nandrolone decanoate	0.16
DB08806:Roxatidine acetate	0.33
DB08808:Bupranolol	0.1
DB08815:Lurasidone	0.71
DB08816:Ticagrelor	0.1
DB08819:Tafluprost	0.82
DB08820:Ivacaftor	0.2
DB08822:Azilsartan medoxomil	0.08
DB08823:Spinosad	0.16
DB08826:Deferiprone	0.09
DB08827:Lomitapide	0.11
DB08828:Vismodegib	0.08
DB08860:Pitavastatin	0.23
DB08864:Rilpivirine	0.62
DB08867:Ulipristal	0.17
DB08868:Fingolimod	0.2
DB08869:Tesamorelin	0.08
DB08870:Brentuximab vedotin	0.32
DB08871:Eribulin	0.17
DB08872:gabapentin enacarbil	0.21
DB08873:Boceprevir	0.53
DB08874:Fidaxomicin	0.09
DB08875:Cabozantinib	0.14
DB08877:Ruxolitinib	0.06
DB08879:Belimumab	0.17
DB08880:Teriflunomide	0.46
DB08882:Linagliptin	0.05
DB08885:Aflibercept	0.09
DB08887:Icosapent ethyl	0.07
DB08888:Ocriplasmin	0.07
DB08889:Carfilzomib	0.05
DB08890:Linaclotide	0.19
DB08893:Mirabegron	0.07
DB08894:Peginesatide	0.22
DB08895:Tofacitinib	0.72
DB08896:Regorafenib	0.12
DB08897:Aclidinium	0.26
DB08899:Enzalutamide	0.13
DB08900:Teduglutide	0.08
DB08901:Ponatinib	0.13
DB08902:Raxibacumab	0.06
DB08903:Bedaquiline	0.34
DB08904:Certolizumab pegol	0.51
DB08905:Formestane	0.12
DB08906:Fluticasone furoate	0.6
DB08907:Canagliflozin	0.04
DB08908:Dimethyl fumarate	0.21
DB08909:Glycerol Phenylbutyrate	0.1
DB08910:Pomalidomide	0.05
DB08911:Trametinib	0.19
DB08912:Dabrafenib	0.28
DB08913:Radium Ra 223 Dichloride	0.16
DB08916:Afatinib	0.08
DB08917:Ferric Carboxymaltose	0.12
DB08918:Levomilnacipran	0.04
DB08922:Perospirone	0.76
DB08923:Epoetin Zeta	0.22
DB08930:Dolutegravir	0.65
DB08931:Riociguat	0.19
DB08932:Macitentan	0.32
DB08933:Luliconazole	0.67
DB08934:Sofosbuvir	0.43
DB08935:Obinutuzumab	0.34
DB08936:Chlorcyclizine	0.65
DB08941:Isoxsuprine	0.07
DB08976:Floctafenine	0.11
DB08984:Etofenamate	0.68
DB08993:Enviomycin	0.44
DB08998:Demexiptiline	0.72
DB09014:Captodiame	0.08
DB09016:Butriptyline	0.78
DB09020:Bisacodyl	0.62
DB09026:Aliskiren	0.08
DB09027:Ledipasvir	0.5
DB09029:Secukinumab	0.39
DB09030:Vorapaxar	0.12
DB09031:Miltefosine	0.04
DB09033:Vedolizumab	0.35
DB09034:Suvorexant	0.91
DB09035:Nivolumab	0.14
DB09036:Siltuximab	0.08
DB09037:Pembrolizumab	0.28
DB09038:Empagliflozin	0.05
DB09039:Eliglustat	0.19
DB09040:Efinaconazole	0.1
DB09041:Tavaborole	0.11
DB09042:Tedizolid Phosphate	0.13
DB09043:Albiglutide	0.06
DB09045:Dulaglutide	0.07
DB09046:Metreleptin	0.08
DB09047:Finafloxacin	0.08
DB09048:Netupitant	0.25
DB09049:Naloxegol	0.12
DB09050:Ceftolozane	0.08
DB09051:Elosulfase alfa	0.08
DB09052:Blinatumomab	0.04
DB09053:Ibrutinib	0.19
DB09054:Idelalisib	0.34
DB09060:Avibactam	0.09
DB09065:Cobicistat	0.61
DB09068:Vortioxetine	0.07
DB09071:Tasimelteon	0.84
DB09072:Sodium oxybate	0.19
DB09073:Palbociclib	0.07
DB09074:Olaparib	0.13
DB09075:Edoxaban	0.1
DB09076:Umeclidinium	0.32
DB09077:Dinutuximab	0.05
DB09078:Lenvatinib	0.06
DB09079:Nintedanib	0.04
DB09080:Olodaterol	0.34
DB09081:Idebenone	0.11
DB09082:Vilanterol	0.65
DB09083:Ivabradine	0.05
DB09084:Benzydamine	0.05
DB09085:Tetracaine	0.57
DB09087:Potassium alum	0.76
DB09093:Chlortetracycline	0.03
DB09096:Benzoyl peroxide	0.2
DB09101:Elvitegravir	0.65
DB09102:Daclatasvir	0.53
DB09104:Magnesium hydroxide	0.77
DB09105:Asfotase Alfa	0.08
DB09107:Methoxy polyethylene glycol-epoetin beta	0.19
DB09109:Turoctocog alfa	0.04
DB09110:Mesna	0.06
DB09112:Sodium Nitrite	0.1
DB09113:Poractant alfa	0.19
DB09114:Colfosceril palmitate	0.17
DB09115:Diiodohydroxyquinoline	0.09
DB09118:Stiripentol	0.07
DB09122:Peginterferon beta-1a	0.17
DB09125:Potassium Citrate	0.08
DB09127:Disodium phosphate	0.56
DB09128:Brexpiprazole	0.91
DB09141:Protamine sulfate	0.05
DB09143:Sonidegib	0.1
DB09144:Uridine triacetate	0.06
DB09146:Sucroferric Oxyhydroxide	0.06
DB09152:Nitrogen	0.09
DB09154:Sodium Citrate	0.87
DB09162:Ferric Citrate	0.06
DB09166:Etizolam	0.6
DB09167:Dosulepin	0.04
DB09183:Dasabuvir	0.45
DB09185:Viloxazine	0.1
DB09198:Lobeglitazone	0.05
DB09205:Moxisylyte	0.13
DB09212:Loxoprofen	0.72
DB09213:Dexibuprofen	0.82
DB09221:Polaprezinc	0.75
DB09223:Blonanserin	0.76
DB09228:Conestat alfa	0.13
DB09229:Aranidipine	0.07
DB09230:Azelnidipine	0.04
DB09235:Efonidipine	0.06
DB09244:Pirlindole	0.72
DB09245:Toloxatone	0.73
DB09256:Tegafur	0.18
DB09257:Gimeracil	0.18
DB09258:Bemiparin	0.12
DB09262:Imidafenacin	0.08
DB09263:Patiromer	0.09
DB09264:Idarucizumab	0.09
DB09265:Lixisenatide	0.05
DB09267:Strontium ranelate	0.28
DB09269:Phenylacetic acid	0.12
DB09272:Eluxadoline	0.11
DB09274:Artesunate	0.34
DB09276:Sodium aurothiomalate	0.73
DB09279:Fimasartan	0.05
DB09281:Magnesium Trisilicate	0.79
DB09287:Polyethylene glycol	0.63
DB09290:Ramosetron	0.1
DB09291:Rolapitant	0.33
DB09292:Sacubitril	0.07
DB09293:Sodium Iodide I-131	0.12
DB09296:Ombitasvir	0.49
DB09297:Paritaprevir	0.46
DB09299:Tenofovir alafenamide	0.65
DB09300:Scopolamine butylbromide	0.1
DB09302:Alirocumab	0.16
DB09303:Evolocumab	0.2
DB09310:Coagulation Factor XIII A-Subunit (Recombinant)	0.07
DB09320:Procaine benzylpenicillin	0.07
DB09321:Zinc oxide	0.54
DB09322:Zinc sulfate	0.32
DB09323:Benzathine benzylpenicillin	0.05
DB09324:Sulbactam	0.02
DB09325:Sodium fluoride	0.14
DB09330:Osimertinib	0.05
DB09331:Daratumumab	0.06
DB09332:Kappadione	0.08
DB09343:Tipiracil	0.1
DB09345:Pramocaine	0.45
DB09350:Piperonyl butoxide	0.1
DB09351:Levobetaxolol	0.81
DB09352:Hydroxyamphetamine hydrobromide	0.2
DB09353:Sulfur	0.23
DB09357:Dexpanthenol	0.16
DB09389:Norgestrel	0.17
DB09396:Propoxyphene napsylate	0.06
DB09407:Magnesium chloride	0.11
DB09449:Sodium phosphate	0.58
DB09462:Glycerin	0.51
DB09468:"Sodium phosphate, dibasic, heptahydrate"	0.53
DB09469:"Sodium phosphate, monobasic, anhydrous"	0.49
DB09472:Sodium sulfate	0.31
DB09477:Enalaprilat	0.13
DB09481:Magnesium carbonate	0.83
DB09485:Cysteine hydrochloride	0.3
DB09488:Acrivastine	0.65
DB09496:Octinoxate	0.14
DB09499:Sodium thiosulfate	0.11
DB09512:Simethicone	0.16
DB09517:Sodium ferric gluconate complex	0.1
DB09525:"Sodium phosphate, monobasic, monohydrate"	0.21
DB09526:Hydroquinone	0.14
DB09543:Methyl salicylate	0.41
DB09552:Thonzonium bromide	0.16
DB09555:Dexchlorpheniramine maleate	0.67
DB09559:Necitumumab	0.05
DB09560:Filgrastim-sndz	0.1
DB09564:Insulin Degludec	0.05
DB09568:Omega-3-carboxylic acids	0.04
DB09570:Ixazomib	0.07
DB09571:Levomethamphetamine	0.41
DB11320:Histamine	0.63
DB11362:Selexipag	0.26
DB11363:Alectinib	0.04
DB11365:Senna glycoside	0.51
DB11560:Lesinurad	0.14
DB11563:Sebelipase alfa	0.07
DB11569:Ixekizumab	0.32
DB11574:Elbasvir	0.51
DB11575:Grazoprevir	0.42
DB11581:Venetoclax	0.34
DB11582:Thiocolchicoside	0.43
DB11591:Bilastine	0.5
DB11595:Atezolizumab	0.06
DB11596:Levoleucovorin	0.04
DB11606:Susoctocog alfa	0.08
DB11608:Eftrenonacog alfa	0.08
