# Supplementary material for: DOTA: Deep Learning Optimal Transport Approach to Advance Drug Repositioning for Alzheimer’s Disease
Source: Biomolecules. 2022 Jan 24;12(2):196. doi: 10.3390/biom12020196 (PMC8961573; doi:10.3390/biom12020196)
Supplement: Supplementary file 1 [file biomolecules-12-00196-s001.zip › S2-reactome-pathways.csv]

Pathway identifier	Pathway name	#Entities found	#Entities total	Entities ratio	Entities pValue	Entities FDR	#Reactions found	#Reactions total	Reactions ratio	Species identifier	Species name	Submitted entities found	Mapped entities	Found reaction identifiers
R-HSA-390666	Serotonin receptors	11	13	9.109382664144068E-4	1.1102230246251565E-16	2.6645352591003757E-15	4	4	2.9461589452750976E-4	9606	Homo sapiens	HTR6;HTR7;HTR1E;HTR1F;HTR1D;HTR2B;HTR1A;HTR2C;HTR1B;HTR2A;HTR5A		R-HSA-9693347;R-HSA-390929;R-HSA-390931;R-HSA-390930
R-HSA-390696	Adrenoceptors	9	11	7.707939177352673E-4	1.1102230246251565E-16	2.6645352591003757E-15	7	7	5.155778154231421E-4	9606	Homo sapiens	ADRB3;ADRB1;ADRA1D;ADRB2;ADRA2C;ADRA1B;ADRA2B;ADRA1A;ADRA2A		R-HSA-390663;R-HSA-390641;R-HSA-390674;R-HSA-9611851;R-HSA-9609310;R-HSA-9611839;R-HSA-9611852
R-HSA-1475029	Reversible hydration of carbon dioxide	12	17	0.0011912269637726859	1.1102230246251565E-16	2.6645352591003757E-15	8	8	5.892317890550195E-4	9606	Homo sapiens	CA12;CA1;CA3;CA5B;CA2;CA5A;CA4;CA7;CA6;CA9;CA14;CA13		R-HSA-1475028;R-HSA-1475026;R-HSA-1475025;R-HSA-1237045;R-HSA-1475022;R-HSA-1237081;R-HSA-1475032;R-HSA-1475017
R-HSA-375280	Amine ligand-binding receptors	32	51	0.0035736808913180576	1.1102230246251565E-16	2.6645352591003757E-15	18	22	0.0016203874199013037	9606	Homo sapiens	CHRM2;CHRM3;CHRM1;CHRM4;CHRM5;HTR2B;HTR2C;ADRB1;ADRA1D;ADRB2;HTR2A;ADRA1B;ADRA1A;HRH1;HTR6;HTR7;HRH2;DRD1;DRD2;DRD3;DRD4;DRD5;HTR1E;HTR1F;HTR1D;HTR1A;HTR1B;ADRA2C;HTR5A;ADRA2B;ADRA2A;ADRB3		R-HSA-390663;R-HSA-390912;R-HSA-9656244;R-HSA-9609310;R-HSA-9611839;R-HSA-9693347;R-HSA-390641;R-HSA-390673;R-HSA-390929;R-HSA-390835;R-HSA-390931;R-HSA-390674;R-HSA-390930;R-HSA-390909;R-HSA-9611851;R-HSA-390846;R-HSA-390649;R-HSA-9611852
R-HSA-388396	GPCR downstream signalling	34	786	0.05507672903090183	1.1102230246251565E-16	2.6645352591003757E-15	28	168	0.01237386757015541	9606	Homo sapiens	CHRM2;CHRM3;CHRM1;CHRM4;CHRM5;HTR2B;HTR2C;ADRB1;ADRA1D;ADRB2;HTR2A;ADRA1B;ADRA1A;CDC42;HRH1;HTR6;HTR7;TBXA2R;HRH2;DRD1;DRD3;DRD4;DRD5;PRKCG;HTR1E;HTR1F;HTR1D;HTR1B;ADRA2C;HTR5A;ADRA2B;ADRA2A;ADRB3;IL8		R-HSA-8852167;R-HSA-749448;R-HSA-749454;R-HSA-749453;R-HSA-749452;R-HSA-751040;R-HSA-749446;R-HSA-8964614;R-HSA-8851797;R-HSA-8964634;R-HSA-749456;R-HSA-111966;R-HSA-751019;R-HSA-379044;R-HSA-111970;R-HSA-8982703;R-HSA-380073;R-HSA-379048;R-HSA-8964604;R-HSA-751027;R-HSA-8982641;R-HSA-751024;R-HSA-744887;R-HSA-8982645;R-HSA-8982709;R-HSA-744886;R-HSA-751029;R-HSA-8964599
R-HSA-372790	Signaling by GPCR	36	865	0.06061243080372784	1.1102230246251565E-16	2.6645352591003757E-15	50	355	0.02614716063931649	9606	Homo sapiens	CHRM2;CHRM3;CHRM1;CHRM4;CHRM5;HTR2B;HTR2C;ADRB1;ADRA1D;ADRB2;HTR2A;ADRA1B;ADRA1A;CDC42;HRH1;HTR6;HTR7;TBXA2R;HRH2;DRD1;DRD2;DRD3;DRD4;DRD5;PRKCG;HTR1E;HTR1F;HTR1D;HTR1A;HTR1B;ADRA2C;HTR5A;ADRA2B;ADRA2A;ADRB3;IL8		R-HSA-390663;R-HSA-749448;R-HSA-749454;R-HSA-390912;R-HSA-749453;R-HSA-391939;R-HSA-749452;R-HSA-749446;R-HSA-8964614;R-HSA-8964634;R-HSA-390673;R-HSA-390929;R-HSA-390931;R-HSA-390674;R-HSA-390930;R-HSA-373791;R-HSA-749456;R-HSA-751019;R-HSA-379044;R-HSA-8982703;R-HSA-9656244;R-HSA-380073;R-HSA-379048;R-HSA-9611839;R-HSA-9693347;R-HSA-373813;R-HSA-390835;R-HSA-751027;R-HSA-751024;R-HSA-390846;R-H…
R-HSA-373076	Class A/1 (Rhodopsin-like receptors)	34	412	0.02886973582790274	1.1102230246251565E-16	2.6645352591003757E-15	22	160	0.01178463578110039	9606	Homo sapiens	CHRM2;CHRM3;CHRM1;CHRM4;CHRM5;HTR2B;HTR2C;ADRB1;ADRA1D;ADRB2;HTR2A;ADRA1B;ADRA1A;HRH1;HTR6;HTR7;TBXA2R;HRH2;DRD1;DRD2;DRD3;DRD4;DRD5;HTR1E;HTR1F;HTR1D;HTR1A;HTR1B;ADRA2C;HTR5A;ADRA2B;ADRA2A;ADRB3;IL8		R-HSA-390663;R-HSA-390912;R-HSA-391939;R-HSA-9656244;R-HSA-9609310;R-HSA-9611839;R-HSA-374251;R-HSA-9693347;R-HSA-373813;R-HSA-390641;R-HSA-390673;R-HSA-390929;R-HSA-390835;R-HSA-390931;R-HSA-390674;R-HSA-390930;R-HSA-390909;R-HSA-9611851;R-HSA-373791;R-HSA-390846;R-HSA-390649;R-HSA-9611852
R-HSA-500792	GPCR ligand binding	34	606	0.04246373764977927	1.1102230246251565E-16	2.6645352591003757E-15	22	187	0.013773293069161082	9606	Homo sapiens	CHRM2;CHRM3;CHRM1;CHRM4;CHRM5;HTR2B;HTR2C;ADRB1;ADRA1D;ADRB2;HTR2A;ADRA1B;ADRA1A;HRH1;HTR6;HTR7;TBXA2R;HRH2;DRD1;DRD2;DRD3;DRD4;DRD5;HTR1E;HTR1F;HTR1D;HTR1A;HTR1B;ADRA2C;HTR5A;ADRA2B;ADRA2A;ADRB3;IL8		R-HSA-390663;R-HSA-390912;R-HSA-391939;R-HSA-9656244;R-HSA-9609310;R-HSA-9611839;R-HSA-374251;R-HSA-9693347;R-HSA-373813;R-HSA-390641;R-HSA-390673;R-HSA-390929;R-HSA-390835;R-HSA-390931;R-HSA-390674;R-HSA-390930;R-HSA-390909;R-HSA-9611851;R-HSA-373791;R-HSA-390846;R-HSA-390649;R-HSA-9611852
R-HSA-390651	Dopamine receptors	5	6	4.2043304603741857E-4	1.671287552795775E-10	3.1754463503119723E-9	3	3	2.209619208956323E-4	9606	Homo sapiens	DRD1;DRD2;DRD3;DRD4;DRD5		R-HSA-390835;R-HSA-9656244;R-HSA-390846
R-HSA-390648	Muscarinic acetylcholine receptors	5	6	4.2043304603741857E-4	1.671287552795775E-10	3.1754463503119723E-9	2	2	1.4730794726375488E-4	9606	Homo sapiens	CHRM2;CHRM3;CHRM1;CHRM4;CHRM5		R-HSA-390673;R-HSA-390649
R-HSA-162582	Signal Transduction	37	2997	0.21000630649569055	7.557064196639374E-9	1.2847009134286935E-7	99	2454	0.18074685129262724	9606	Homo sapiens	CHRM2;CHRM3;CHRM1;CHRM4;CHRM5;HTR2B;HTR2C;ADRB1;ADRA1D;ADRB2;HTR2A;ADRA1B;ADRA1A;CDC42;HRH1;HTR6;HTR7;TBXA2R;HRH2;DRD1;DRD2;DRD3;DRD4;DRD5;PRKCG;HTR1E;HTR1F;HTR1D;HTR1A;HTR1B;ADRA2C;HTR5A;ADRA2B;ADRA2A;ADRB3;IL8		R-HSA-390663;R-HSA-9706390;R-HSA-390912;R-HSA-391939;R-HSA-5666129;R-HSA-9018766;R-HSA-9013145;R-HSA-9692800;R-HSA-390673;R-HSA-390929;R-HSA-390931;R-HSA-390674;R-HSA-390930;R-HSA-9692809;R-HSA-373791;R-HSA-9013161;R-HSA-8981931;R-HSA-9018794;R-HSA-8982703;R-HSA-5666160;R-HSA-5672304;R-HSA-9656244;R-HSA-5627775;R-HSA-9017507;R-HSA-9013157;R-HSA-9013159;R-HSA-183084;R-HSA-9013158;R-HSA-5666169;R-H…
R-HSA-418594	G alpha (i) signalling events	14	426	0.029850746268656716	2.1582607256931396E-8	3.4532171611090234E-7	5	74	0.005450394048758931	9606	Homo sapiens	CHRM2;PRKCG;HTR1E;HTR1F;CHRM4;HTR1D;HTR1B;ADRA2C;HTR5A;ADRA2B;ADRA2A;IL8;DRD3;DRD4		R-HSA-111970;R-HSA-749454;R-HSA-749456;R-HSA-380073;R-HSA-111966
R-HSA-416476	G alpha (q) signalling events	11	284	0.01990049751243781	1.6521359758048249E-7	2.312990366126755E-6	3	35	0.0025778890771157104	9606	Homo sapiens	CHRM3;HRH1;CHRM1;TBXA2R;CHRM5;HTR2B;HTR2C;ADRA1D;HTR2A;ADRA1B;ADRA1A		R-HSA-749448;R-HSA-749452;R-HSA-379048
R-HSA-9660821	ADORA2B mediated anti-inflammatory cytokines production	8	159	0.011141475719991592	1.3527787771083766E-6	1.7586124102408895E-5	1	12	8.838476835825292E-4	9606	Homo sapiens	HTR6;HTR7;ADRB3;HRH2;ADRB1;DRD1;ADRB2;DRD5		R-HSA-9660824
R-HSA-418555	G alpha (s) signalling events	8	172	0.012052413986405998	2.4103731096625225E-6	2.892447731595027E-5	7	18	0.0013257715253737938	9606	Homo sapiens	HTR6;HTR7;ADRB3;HRH2;ADRB1;DRD1;ADRB2;DRD5		R-HSA-8852167;R-HSA-379044;R-HSA-8851797;R-HSA-8982641;R-HSA-744887;R-HSA-8982645;R-HSA-744886
R-HSA-392023	Adrenaline signalling through Alpha-2 adrenergic receptor	3	5	3.503608716978488E-4	2.4145956661891788E-6	2.8975147994270145E-5	1	1	7.365397363187744E-5	9606	Homo sapiens	ADRA2C;ADRA2B;ADRA2A		R-HSA-390663
R-HSA-1247673	Erythrocytes take up oxygen and release carbon dioxide	3	16	0.0011211547894331162	7.607727329084213E-5	8.368500061992634E-4	2	6	4.419238417912646E-4	9606	Homo sapiens	CA1;CA2;CA4		R-HSA-1237059;R-HSA-1475436
R-HSA-76002	Platelet activation, signaling and aggregation	8	293	0.02053114708149394	1.0621006894806495E-4	0.0010487862908906687	14	116	0.008543860941297783	9606	Homo sapiens	CDC42;PRKCG;TBXA2R;ADRA2C;ADRA2B;ADRA2A		R-HSA-390663;R-HSA-391939;R-HSA-442273;R-HSA-428750;R-HSA-428909;R-HSA-428749;R-HSA-428918;R-HSA-9674529;R-HSA-428917;R-HSA-442291;R-HSA-428752;R-HSA-114553;R-HSA-114683;R-HSA-114684
R-HSA-9662851	Anti-inflammatory response favouring Leishmania parasite infection	8	297	0.02081143577885222	1.1653181009896318E-4	0.0010487862908906687	1	40	0.0029461589452750977	9606	Homo sapiens	HTR6;HTR7;ADRB3;HRH2;ADRB1;DRD1;ADRB2;DRD5		R-HSA-9660824
R-HSA-9664433	Leishmania parasite growth and survival	8	297	0.02081143577885222	1.1653181009896318E-4	0.0010487862908906687	1	40	0.0029461589452750977	9606	Homo sapiens	HTR6;HTR7;ADRB3;HRH2;ADRB1;DRD1;ADRB2;DRD5		R-HSA-9660824
R-HSA-9658195	Leishmania infection	9	406	0.02844930278186532	1.8468904122503904E-4	0.0016622013710253514	9	95	0.0069971274950283565	9606	Homo sapiens	CDC42;HTR6;HTR7;ADRB3;HRH2;ADRB1;DRD1;ADRB2;DRD5		R-HSA-2197698;R-HSA-2029466;R-HSA-442592;R-HSA-9670155;R-HSA-2197691;R-HSA-9660824;R-HSA-2197690;R-HSA-2029445;R-HSA-442586
R-HSA-1480926	O2/CO2 exchange in erythrocytes	3	23	0.0016116600098101043	2.204212234330205E-4	0.001763369787464164	4	13	9.575016572144067E-4	9606	Homo sapiens	CA1;CA2;CA4		R-HSA-1237059;R-HSA-1237047;R-HSA-1475436;R-HSA-1475435
R-HSA-1237044	Erythrocytes take up carbon dioxide and release oxygen	3	23	0.0016116600098101043	2.204212234330205E-4	0.001763369787464164	2	7	5.155778154231421E-4	9606	Homo sapiens	CA1;CA2;CA4		R-HSA-1237047;R-HSA-1475435
R-HSA-418597	G alpha (z) signalling events	4	63	0.004414546983392895	2.9148356312980184E-4	0.0021011759444643507	6	13	9.575016572144067E-4	9606	Homo sapiens	PRKCG;ADRA2C;ADRA2B;ADRA2A		R-HSA-749453;R-HSA-8982703;R-HSA-751024;R-HSA-751040;R-HSA-8982709;R-HSA-749446
R-HSA-390650	Histamine receptors	2	5	3.503608716978488E-4	3.001679920663358E-4	0.0021011759444643507	2	4	2.9461589452750976E-4	9606	Homo sapiens	HRH1;HRH2		R-HSA-390912;R-HSA-390909
R-HSA-428930	Thromboxane signalling through TP receptor	3	30	0.0021021652301870925	4.771147781441609E-4	0.0033398034470091265	8	8	5.892317890550195E-4	9606	Homo sapiens	TBXA2R		R-HSA-428918;R-HSA-9674529;R-HSA-428917;R-HSA-428752;R-HSA-391939;R-HSA-428750;R-HSA-428909;R-HSA-428749
R-HSA-8950505	Gene and protein expression by JAK-STAT signaling after Interleukin-12 stimulation	4	73	0.005115268726788592	5.062289560051614E-4	0.0035436026920361297	2	36	0.0026515430507475877	9606	Homo sapiens	CDC42;CA1;CA2		R-HSA-8950637;R-HSA-8950623
R-HSA-9020591	Interleukin-12 signaling	4	84	0.00588606264452386	8.518783264142016E-4	0.0051112699584852095	2	56	0.004124622523385137	9606	Homo sapiens	CDC42;CA1;CA2		R-HSA-8950637;R-HSA-8950623
R-HSA-416482	G alpha (12/13) signalling events	4	86	0.006026206993202999	9.290115825547618E-4	0.005574069495328571	3	15	0.0011048096044781615	9606	Homo sapiens	TBXA2R;ADRA1D;ADRA1B;ADRA1A		R-HSA-751019;R-HSA-751027;R-HSA-751029
R-HSA-6783783	Interleukin-10 signaling	4	86	0.006026206993202999	9.290115825547618E-4	0.005574069495328571	2	15	0.0011048096044781615	9606	Homo sapiens	IL8;PTGS2		R-HSA-6784160;R-HSA-6790029
R-HSA-392518	Signal amplification	3	41	0.00287295914792236	0.0011712550695780477	0.007027530417468286	8	19	0.0013994254990056714	9606	Homo sapiens	TBXA2R		R-HSA-428918;R-HSA-9674529;R-HSA-428917;R-HSA-428752;R-HSA-391939;R-HSA-428750;R-HSA-428909;R-HSA-428749
R-HSA-447115	Interleukin-12 family signaling	4	96	0.006726928736598697	0.0013898177191482564	0.008338906314889538	2	114	0.008396552994034029	9606	Homo sapiens	CDC42;CA1;CA2		R-HSA-8950637;R-HSA-8950623
R-HSA-76009	Platelet Aggregation (Plug Formation)	3	53	0.003713825239997197	0.0024247548506567407	0.012123774253283703	1	27	0.0019886572880606908	9606	Homo sapiens	ADRA2C;ADRA2B;ADRA2A		R-HSA-390663
R-HSA-1234158	Regulation of gene expression by Hypoxia-inducible Factor	2	15	0.0010510826150935463	0.0026161190511930776	0.013080595255965388	1	7	5.155778154231421E-4	9606	Homo sapiens	CA9		R-HSA-1235035
R-HSA-425366	Transport of bile salts and organic acids, metal ions and amine compounds	4	163	0.01142176441734987	0.00901333910796065	0.04506669553980325	4	67	0.004934816233335788	9606	Homo sapiens	SLC22A6;SLC47A1;SLC6A2;SLC6A3		R-HSA-379393;R-HSA-561041;R-HSA-443997;R-HSA-434650
R-HSA-400042	Adrenaline,noradrenaline inhibits insulin secretion	2	32	0.0022423095788662323	0.011276530897422421	0.056382654487112105	2	6	4.419238417912646E-4	9606	Homo sapiens	ADRA2C;ADRA2A		R-HSA-400071;R-HSA-400092
R-HSA-112311	Neurotransmitter clearance	2	34	0.0023824539275453718	0.01264930196466163	0.057793988508782146	2	13	9.575016572144067E-4	9606	Homo sapiens	SLC6A3;SLC6A4		R-HSA-379393;R-HSA-444008
R-HSA-380994	ATF4 activates genes in response to endoplasmic reticulum stress	2	34	0.0023824539275453718	0.01264930196466163	0.057793988508782146	1	7	5.155778154231421E-4	9606	Homo sapiens	IL8		R-HSA-517731
R-HSA-449147	Signaling by Interleukins	8	643	0.04505640810034335	0.014448497127195536	0.057793988508782146	5	493	0.036311409000515577	9606	Homo sapiens	CDC42;CA1;IL8;CA2;PTGS2		R-HSA-6789524;R-HSA-8950637;R-HSA-8950623;R-HSA-6784160;R-HSA-6790029
R-HSA-5619109	Defective SLC6A2 causes orthostatic intolerance (OI)	1	3	2.1021652301870928E-4	0.014816087592035898	0.05926435036814359	1	1	7.365397363187744E-5	9606	Homo sapiens	SLC6A2		R-HSA-5659764
R-HSA-5660724	Defective SLC6A3 causes Parkinsonism-dystonia infantile (PKDYS)	1	3	2.1021652301870928E-4	0.014816087592035898	0.05926435036814359	1	1	7.365397363187744E-5	9606	Homo sapiens	SLC6A3		R-HSA-5660706
R-HSA-5619081	Defective SLC6A3 causes Parkinsonism-dystonia infantile (PKDYS)	1	3	2.1021652301870928E-4	0.014816087592035898	0.05926435036814359	1	1	7.365397363187744E-5	9606	Homo sapiens	SLC6A3		R-HSA-5660706
R-HSA-422356	Regulation of insulin secretion	3	106	0.007427650479994394	0.016097547777768284	0.06439019111107314	4	34	0.002504235103483833	9606	Homo sapiens	CHRM3;ADRA2C;ADRA2A		R-HSA-400071;R-HSA-400092;R-HSA-400012;R-HSA-399995
R-HSA-381042	PERK regulates gene expression	2	42	0.00294303132226193	0.018817429942419972	0.07526971976967989	1	11	8.101937099506518E-4	9606	Homo sapiens	IL8		R-HSA-517731
R-HSA-5678771	Defective ABCB4 causes PFIC3, ICP3 and GBD1	1	4	2.8028869735827904E-4	0.019706524131132497	0.07882609652452999	1	1	7.365397363187744E-5	9606	Homo sapiens	ABCB1		R-HSA-5678749
R-HSA-6785807	Interleukin-4 and Interleukin-13 signaling	4	211	0.014785228785649219	0.021215157145045627	0.08474810594217341	2	47	0.0034617367606982396	9606	Homo sapiens	IL8;PTGS2		R-HSA-6789524;R-HSA-6790029
R-HSA-442660	Na+/Cl- dependent neurotransmitter transporters	2	51	0.0035736808913180576	0.026965800347015678	0.08474810594217341	2	15	0.0011048096044781615	9606	Homo sapiens	SLC6A2;SLC6A3		R-HSA-379393;R-HSA-443997
R-HSA-5683826	Surfactant metabolism	2	52	0.0036437530656576273	0.02794510147856244	0.08474810594217341	1	29	0.0021359652353244458	9606	Homo sapiens	ADRA2C;ADRA2A		R-HSA-5684862
R-HSA-112315	Transmission across Chemical Synapses	5	343	0.024034755798472425	0.028249368647391138	0.08474810594217341	9	163	0.012005597701996022	9606	Homo sapiens	PRKCG;GLRA1;HTR3A;SLC6A3;SLC6A4		R-HSA-975311;R-HSA-975389;R-HSA-9648983;R-HSA-379393;R-HSA-9673173;R-HSA-9649108;R-HSA-421007;R-HSA-416639;R-HSA-444008
R-HSA-2162123	Synthesis of Prostaglandins (PG) and Thromboxanes (TX)	2	58	0.004064186111695046	0.034113170807364535	0.1023395124220936	7	32	0.002356927156220078	9606	Homo sapiens	PTGS2;PTGS1		R-HSA-2309779;R-HSA-140355;R-HSA-140359;R-HSA-2314678;R-HSA-2309787;R-HSA-2314686;R-HSA-2309773
R-HSA-112316	Neuronal System	6	489	0.03426529325204961	0.03491522797166191	0.10474568391498573	10	216	0.015909258304485526	9606	Homo sapiens	KCNH2;PRKCG;GLRA1;HTR3A;SLC6A3;SLC6A4		R-HSA-975311;R-HSA-975389;R-HSA-9648983;R-HSA-379393;R-HSA-9673173;R-HSA-9649108;R-HSA-421007;R-HSA-416639;R-HSA-1296127;R-HSA-444008
R-HSA-163685	Integration of energy metabolism	3	145	0.010160465279237614	0.03596854713725628	0.10790564141176884	4	62	0.004566546365176402	9606	Homo sapiens	CHRM3;ADRA2C;ADRA2A		R-HSA-400071;R-HSA-400092;R-HSA-400012;R-HSA-399995
R-HSA-140180	COX reactions	1	9	6.306495690561278E-4	0.04380197127308083	0.1314059138192425	2	2	1.4730794726375488E-4	9606	Homo sapiens	PTGS1		R-HSA-140355;R-HSA-140359
R-HSA-5576890	Phase 3 - rapid repolarisation	1	9	6.306495690561278E-4	0.04380197127308083	0.1314059138192425	1	2	1.4730794726375488E-4	9606	Homo sapiens	KCNH2		R-HSA-5577237
R-HSA-2161517	Abacavir transmembrane transport	1	9	6.306495690561278E-4	0.04380197127308083	0.1314059138192425	1	3	2.209619208956323E-4	9606	Homo sapiens	ABCB1		R-HSA-2161538
R-HSA-109582	Hemostasis	8	803	0.05626795599467452	0.045727238908777834	0.1371817167263335	15	334	0.024600427193047066	9606	Homo sapiens	CDC42;PRKCG;TBXA2R;ADRA2C;ADRA2B;ADRA2A		R-HSA-1011598;R-HSA-390663;R-HSA-391939;R-HSA-442273;R-HSA-428750;R-HSA-428909;R-HSA-428749;R-HSA-428918;R-HSA-9674529;R-HSA-428917;R-HSA-442291;R-HSA-428752;R-HSA-114553;R-HSA-114683;R-HSA-114684
R-HSA-382551	Transport of small molecules	9	961	0.06733935954032653	0.04843768077092281	0.13737932260199104	10	443	0.03262871031892171	9606	Homo sapiens	SLC22A6;CA1;ABCB1;SLC47A1;CA2;CA4;SLC6A2;SLC6A3		R-HSA-1237059;R-HSA-5678706;R-HSA-379393;R-HSA-1237047;R-HSA-1467457;R-HSA-561041;R-HSA-1475436;R-HSA-443997;R-HSA-434650;R-HSA-1475435
R-HSA-114516	Disinhibition of SNARE formation	1	10	7.007217433956976E-4	0.0485505143377466	0.13737932260199104	2	2	1.4730794726375488E-4	9606	Homo sapiens	PRKCG		R-HSA-114683;R-HSA-114684
R-HSA-5625970	RHO GTPases activate KTN1	1	12	8.408660920748371E-4	0.05797795947758533	0.13737932260199104	2	2	1.4730794726375488E-4	9606	Homo sapiens	CDC42		R-HSA-5625959;R-HSA-5672083
R-HSA-561048	Organic anion transport	1	12	8.408660920748371E-4	0.05797795947758533	0.13737932260199104	1	3	2.209619208956323E-4	9606	Homo sapiens	SLC22A6		R-HSA-561041
R-HSA-428543	Inactivation of CDC42 and RAC1	1	12	8.408660920748371E-4	0.05797795947758533	0.13737932260199104	1	4	2.9461589452750976E-4	9606	Homo sapiens	CDC42		R-HSA-428533
R-HSA-140342	Apoptosis induced DNA fragmentation	1	13	9.109382664144068E-4	0.06265708547788873	0.13737932260199104	2	12	8.838476835825292E-4	9606	Homo sapiens	H1F0		R-HSA-211239;R-HSA-211247
R-HSA-9706019	RHOBTB3 ATPase cycle	1	14	9.810104407539765E-4	0.06731329549451281	0.13737932260199104	1	3	2.209619208956323E-4	9606	Homo sapiens	HTR7		R-HSA-9706390
R-HSA-391908	Prostanoid ligand receptors	1	14	9.810104407539765E-4	0.06731329549451281	0.13737932260199104	1	8	5.892317890550195E-4	9606	Homo sapiens	TBXA2R		R-HSA-391939
R-HSA-1234174	Cellular response to hypoxia	2	86	0.006026206993202999	0.06868966130099552	0.13737932260199104	1	20	0.0014730794726375489	9606	Homo sapiens	CA9		R-HSA-1235035
R-HSA-2559582	Senescence-Associated Secretory Phenotype (SASP)	2	91	0.006376567864900848	0.0757189325700296	0.1514378651400592	3	22	0.0016203874199013037	9606	Homo sapiens	IL8		R-HSA-3790137;R-HSA-3788745;R-HSA-3857308
R-HSA-380615	Serotonin clearance from the synaptic cleft	1	16	0.0011211547894331162	0.07655740959152357	0.15311481918304715	1	3	2.209619208956323E-4	9606	Homo sapiens	SLC6A4		R-HSA-444008
R-HSA-2559583	Cellular Senescence	3	200	0.014014434867913952	0.07808301197867762	0.15616602395735524	4	90	0.006628857626868969	9606	Homo sapiens	H1F0;IL8		R-HSA-3790137;R-HSA-3788745;R-HSA-3857308;R-HSA-4647594
R-HSA-2559584	Formation of Senescence-Associated Heterochromatin Foci (SAHF)	1	17	0.0011912269637726859	0.08114553336569386	0.1622910667313877	1	2	1.4730794726375488E-4	9606	Homo sapiens	H1F0		R-HSA-4647594
R-HSA-389359	CD28 dependent Vav1 pathway	1	17	0.0011912269637726859	0.08114553336569386	0.1622910667313877	2	6	4.419238417912646E-4	9606	Homo sapiens	CDC42		R-HSA-389350;R-HSA-389788
R-HSA-379401	Dopamine clearance from the synaptic cleft	1	17	0.0011912269637726859	0.08114553336569386	0.1622910667313877	1	7	5.155778154231421E-4	9606	Homo sapiens	SLC6A3		R-HSA-379393
R-HSA-418885	DCC mediated attractive signaling	1	19	0.0013313713124518253	0.09025445968483792	0.17658541658306182	2	12	8.838476835825292E-4	9606	Homo sapiens	CDC42		R-HSA-418850;R-HSA-418874
R-HSA-399997	Acetylcholine regulates insulin secretion	1	20	0.0014014434867913952	0.09477547880188986	0.17658541658306182	2	7	5.155778154231421E-4	9606	Homo sapiens	CHRM3		R-HSA-400012;R-HSA-399995
R-HSA-5099900	WNT5A-dependent internalization of FZD4	1	20	0.0014014434867913952	0.09477547880188986	0.17658541658306182	1	5	3.682698681593872E-4	9606	Homo sapiens	PRKCG		R-HSA-5138432
R-HSA-8964616	G beta:gamma signalling through CDC42	1	21	0.001471515661130965	0.09927434541337343	0.17658541658306182	4	6	4.419238417912646E-4	9606	Homo sapiens	CDC42		R-HSA-8964634;R-HSA-8964604;R-HSA-8964614;R-HSA-8964599
R-HSA-2142770	Synthesis of 15-eicosatetraenoic acid derivatives	1	22	0.0015415878354705346	0.10375116652101202	0.17658541658306182	1	4	2.9461589452750976E-4	9606	Homo sapiens	PTGS2		R-HSA-2161951
R-HSA-416993	Trafficking of GluR2-containing AMPA receptors	1	23	0.0016116600098101043	0.10820604861716199	0.17658541658306182	2	3	2.209619208956323E-4	9606	Homo sapiens	PRKCG		R-HSA-421007;R-HSA-416639
R-HSA-112314	Neurotransmitter receptors and postsynaptic signal transmission	3	232	0.016256744446780182	0.10927404592541023	0.17658541658306182	7	109	0.008028283125874641	9606	Homo sapiens	PRKCG;GLRA1;HTR3A		R-HSA-975311;R-HSA-975389;R-HSA-9648983;R-HSA-9673173;R-HSA-9649108;R-HSA-421007;R-HSA-416639
R-HSA-8856825	Cargo recognition for clathrin-mediated endocytosis	2	115	0.008058300049050521	0.112252231831802	0.17658541658306182	2	15	0.0011048096044781615	9606	Homo sapiens	CHRM2;ADRB2		R-HSA-8866269;R-HSA-8866283
R-HSA-391903	Eicosanoid ligand-binding receptors	1	25	0.001751804358489244	0.1170504192117835	0.17658541658306182	1	14	0.0010311556308462842	9606	Homo sapiens	TBXA2R		R-HSA-391939
R-HSA-382556	ABC-family proteins mediated transport	2	122	0.008548805269427511	0.12363757257641061	0.17658541658306182	2	27	0.0019886572880606908	9606	Homo sapiens	ABCB1		R-HSA-5678706;R-HSA-1467457
R-HSA-5627123	RHO GTPases activate PAKs	1	27	0.0018919487071683834	0.1258082990387811	0.17658541658306182	4	15	0.0011048096044781615	9606	Homo sapiens	CDC42		R-HSA-8981931;R-HSA-5627775;R-HSA-2029456;R-HSA-8981926
R-HSA-5663205	Infectious disease	10	1357	0.09508794057879616	0.13445955047971414	0.17658541658306182	11	752	0.055387788171171834	9606	Homo sapiens	CDC42;HTR6;HTR7;ADRB3;HRH2;SIGMAR1;ADRB1;DRD1;ADRB2;DRD5		R-HSA-2197698;R-HSA-2029466;R-HSA-442592;R-HSA-9679780;R-HSA-9670155;R-HSA-2197691;R-HSA-9660824;R-HSA-9679816;R-HSA-2197690;R-HSA-2029445;R-HSA-442586
R-HSA-9027604	Biosynthesis of electrophilic ω-3 PUFA oxo-derivatives	1	29	0.002032093055847523	0.13448052194127347	0.17658541658306182	4	20	0.0014730794726375489	9606	Homo sapiens	PTGS2		R-HSA-9027627;R-HSA-9027532;R-HSA-9028255;R-HSA-9027607
R-HSA-9025094	Biosynthesis of DPAn-3 SPMs	1	31	0.0021722374045266626	0.14306791383883477	0.17658541658306182	1	18	0.0013257715253737938	9606	Homo sapiens	PTGS2		R-HSA-9026408
R-HSA-525793	Myogenesis	1	32	0.0022423095788662323	0.1473300541123157	0.17658541658306182	6	14	0.0010311556308462842	9606	Homo sapiens	CDC42		R-HSA-376117;R-HSA-448951;R-HSA-376119;R-HSA-449200;R-HSA-448958;R-HSA-448957
R-HSA-2161522	Abacavir transport and metabolism	1	33	0.002312381753205802	0.1515712928016908	0.17658541658306182	1	10	7.365397363187744E-4	9606	Homo sapiens	ABCB1		R-HSA-2161538
R-HSA-9018679	Biosynthesis of EPA-derived SPMs	1	33	0.002312381753205802	0.1515712928016908	0.17658541658306182	1	17	0.0012521175517419166	9606	Homo sapiens	PTGS2		R-HSA-9018880
R-HSA-425407	SLC-mediated transmembrane transport	4	416	0.02915002452526102	0.15305844652135492	0.17658541658306182	4	191	0.014067908963688591	9606	Homo sapiens	SLC22A6;SLC47A1;SLC6A2;SLC6A3		R-HSA-379393;R-HSA-561041;R-HSA-443997;R-HSA-434650
R-HSA-9018683	Biosynthesis of DPA-derived SPMs	1	35	0.0024525261018849415	0.15999146912423068	0.17658541658306182	1	21	0.0015467334462694261	9606	Homo sapiens	PTGS2		R-HSA-9026408
R-HSA-5619115	Disorders of transmembrane transporters	3	278	0.019480064466400392	0.16095626355135206	0.17658541658306182	3	87	0.006407895705973337	9606	Homo sapiens	ABCB1;SLC6A2;SLC6A3		R-HSA-5659764;R-HSA-5660706;R-HSA-5678749
R-HSA-5626467	RHO GTPases activate IQGAPs	1	36	0.002522598276224511	0.1641706074041076	0.17658541658306182	5	5	3.682698681593872E-4	9606	Homo sapiens	CDC42		R-HSA-5626549;R-HSA-5626469;R-HSA-5672304;R-HSA-5626507;R-HSA-5672329
R-HSA-399719	Trafficking of AMPA receptors	1	37	0.002592670450564081	0.1683292453978399	0.17658541658306182	2	4	2.9461589452750976E-4	9606	Homo sapiens	PRKCG		R-HSA-421007;R-HSA-416639
R-HSA-182971	EGFR downregulation	1	37	0.002592670450564081	0.1683292453978399	0.17658541658306182	4	22	0.0016203874199013037	9606	Homo sapiens	CDC42		R-HSA-183094;R-HSA-183002;R-HSA-8951490;R-HSA-183084
R-HSA-1280215	Cytokine Signaling in Immune system	8	1092	0.07651881437881017	0.1745653338919707	0.17658541658306182	5	708	0.05214701333136923	9606	Homo sapiens	CDC42;CA1;IL8;CA2;PTGS2		R-HSA-6789524;R-HSA-8950637;R-HSA-8950623;R-HSA-6784160;R-HSA-6790029
R-HSA-9013424	RHOV GTPase cycle	1	39	0.0027328147992432207	0.17658541658306182	0.17658541658306182	1	2	1.4730794726375488E-4	9606	Homo sapiens	CDC42		R-HSA-9018794
R-HSA-397795	G-protein beta:gamma signalling	1	39	0.0027328147992432207	0.17658541658306182	0.17658541658306182	4	15	0.0011048096044781615	9606	Homo sapiens	CDC42		R-HSA-8964634;R-HSA-8964604;R-HSA-8964614;R-HSA-8964599
R-HSA-399721	Glutamate binding, activation of AMPA receptors and synaptic plasticity	1	39	0.0027328147992432207	0.17658541658306182	0.17658541658306182	2	9	6.628857626868969E-4	9606	Homo sapiens	PRKCG		R-HSA-421007;R-HSA-416639
R-HSA-389356	CD28 co-stimulation	1	39	0.0027328147992432207	0.17658541658306182	0.17658541658306182	2	19	0.0013994254990056714	9606	Homo sapiens	CDC42		R-HSA-389350;R-HSA-389788
R-HSA-381119	Unfolded Protein Response (UPR)	2	155	0.010861187022633311	0.1804233706772982	0.1804233706772982	1	94	0.006923473521396479	9606	Homo sapiens	IL8		R-HSA-517731
R-HSA-5663213	RHO GTPases Activate WASPs and WAVEs	1	41	0.00287295914792236	0.18476077008109293	0.18476077008109293	6	10	7.365397363187744E-4	9606	Homo sapiens	CDC42		R-HSA-2197698;R-HSA-2029466;R-HSA-442592;R-HSA-2197691;R-HSA-2197690;R-HSA-442586
R-HSA-163560	Triglyceride catabolism	1	42	0.00294303132226193	0.18881838421071917	0.18881838421071917	1	17	0.0012521175517419166	9606	Homo sapiens	FABP2		R-HSA-5334794
R-HSA-8856828	Clathrin-mediated endocytosis	2	161	0.011281620068670731	0.1911536612943695	0.1911536612943695	17	35	0.0025778890771157104	9606	Homo sapiens	CHRM2;ADRB2		R-HSA-8868071;R-HSA-8868230;R-HSA-8867756;R-HSA-8868236;R-HSA-8868651;R-HSA-8866283;R-HSA-8867754;R-HSA-8868072;R-HSA-8868648;R-HSA-8868661;R-HSA-8868660;R-HSA-8868659;R-HSA-8868658;R-HSA-8869438;R-HSA-8866269;R-HSA-8871194;R-HSA-8871193
R-HSA-111933	Calmodulin induced events	1	43	0.0030131034966014996	0.192856085804618	0.192856085804618	2	23	0.0016940413935331812	9606	Homo sapiens	PRKCG		R-HSA-111970;R-HSA-111966
R-HSA-111997	CaM pathway	1	43	0.0030131034966014996	0.192856085804618	0.192856085804618	2	24	0.0017676953671650585	9606	Homo sapiens	PRKCG		R-HSA-111970;R-HSA-111966
R-HSA-114604	GPVI-mediated activation cascade	1	43	0.0030131034966014996	0.192856085804618	0.192856085804618	2	25	0.001841349340796936	9606	Homo sapiens	CDC42		R-HSA-442291;R-HSA-442273
R-HSA-1296072	Voltage gated Potassium channels	1	44	0.0030831756709410693	0.1968739711932962	0.1968739711932962	1	1	7.365397363187744E-5	9606	Homo sapiens	KCNH2		R-HSA-1296127
R-HSA-9013420	RHOU GTPase cycle	1	44	0.0030831756709410693	0.1968739711932962	0.1968739711932962	1	4	2.9461589452750976E-4	9606	Homo sapiens	CDC42		R-HSA-9018766
R-HSA-2142753	Arachidonic acid metabolism	2	168	0.01177212528904772	0.20377936286028753	0.20377936286028753	8	77	0.005671355969654563	9606	Homo sapiens	PTGS2;PTGS1		R-HSA-2309779;R-HSA-140355;R-HSA-140359;R-HSA-2314678;R-HSA-2309787;R-HSA-2314686;R-HSA-2309773;R-HSA-2161951
R-HSA-549132	Organic cation/anion/zwitterion transport	1	48	0.0033634643682993485	0.21274926127620186	0.21274926127620186	1	12	8.838476835825292E-4	9606	Homo sapiens	SLC22A6		R-HSA-561041
R-HSA-111996	Ca-dependent events	1	48	0.0033634643682993485	0.21274926127620186	0.21274926127620186	2	27	0.0019886572880606908	9606	Homo sapiens	PRKCG		R-HSA-111970;R-HSA-111966
R-HSA-3928662	EPHB-mediated forward signaling	1	52	0.0036437530656576273	0.22831508000244072	0.22831508000244072	3	26	0.0019150033144288135	9606	Homo sapiens	CDC42		R-HSA-3928601;R-HSA-3928632;R-HSA-3928595
R-HSA-5619102	SLC transporter disorders	2	183	0.012823207904141265	0.23112477270895193	0.23112477270895193	2	65	0.0047875082860720335	9606	Homo sapiens	SLC6A2;SLC6A3		R-HSA-5659764;R-HSA-5660706
R-HSA-1489509	DAG and IP3 signaling	1	53	0.003713825239997197	0.23215887934142754	0.23215887934142754	2	28	0.0020623112616925685	9606	Homo sapiens	PRKCG		R-HSA-111970;R-HSA-111966
R-HSA-75153	Apoptotic execution phase	1	54	0.0037838974143367668	0.23598380087194992	0.23598380087194992	2	57	0.004198276497017014	9606	Homo sapiens	H1F0		R-HSA-211239;R-HSA-211247
R-HSA-380108	Chemokine receptors bind chemokines	1	57	0.003994113937355476	0.2473462103875319	0.2473462103875319	2	19	0.0013994254990056714	9606	Homo sapiens	IL8		R-HSA-373813;R-HSA-373791
R-HSA-9013409	RHOJ GTPase cycle	1	59	0.004134258286034615	0.2548284250134323	0.2548284250134323	1	3	2.209619208956323E-4	9606	Homo sapiens	CDC42		R-HSA-9017507
R-HSA-197264	Nicotinamide salvaging	1	59	0.004134258286034615	0.2548284250134323	0.2548284250134323	1	12	8.838476835825292E-4	9606	Homo sapiens	PTGS2		R-HSA-2309773
R-HSA-373752	Netrin-1 signaling	1	59	0.004134258286034615	0.2548284250134323	0.2548284250134323	2	37	0.0027251970243794654	9606	Homo sapiens	CDC42		R-HSA-418850;R-HSA-418874
R-HSA-177929	Signaling by EGFR	1	61	0.004274402634713756	0.2622372954647433	0.2622372954647433	4	49	0.0036090447079619946	9606	Homo sapiens	CDC42		R-HSA-183094;R-HSA-183002;R-HSA-8951490;R-HSA-183084
R-HSA-9013406	RHOQ GTPase cycle	1	63	0.004414546983392895	0.26957353052400657	0.26957353052400657	1	5	3.682698681593872E-4	9606	Homo sapiens	CDC42		R-HSA-9018746
R-HSA-8979227	Triglyceride metabolism	1	66	0.004624763506411604	0.28044322561594015	0.28044322561594015	1	24	0.0017676953671650585	9606	Homo sapiens	FABP2		R-HSA-5334794
R-HSA-112043	PLC beta mediated events	1	67	0.004694835680751174	0.28403089590391073	0.28403089590391073	2	32	0.002356927156220078	9606	Homo sapiens	PRKCG		R-HSA-111970;R-HSA-111966
R-HSA-2559586	DNA Damage/Telomere Stress Induced Senescence	1	71	0.004975124378109453	0.29820605752599394	0.29820605752599394	1	18	0.0013257715253737938	9606	Homo sapiens	H1F0		R-HSA-4647594
R-HSA-112040	G-protein mediated events	1	73	0.005115268726788592	0.3051895132767184	0.3051895132767184	2	41	0.003019812918906975	9606	Homo sapiens	PRKCG		R-HSA-111970;R-HSA-111966
R-HSA-9013408	RHOG GTPase cycle	1	78	0.0054656295984864415	0.32234981592337075	0.32234981592337075	1	6	4.419238417912646E-4	9606	Homo sapiens	CDC42		R-HSA-9014449
R-HSA-196807	Nicotinate metabolism	1	84	0.00588606264452386	0.3423913089277809	0.3423913089277809	1	29	0.0021359652353244458	9606	Homo sapiens	PTGS2		R-HSA-2309773
R-HSA-1430728	Metabolism	20	3646	0.2554831476420713	0.348607445615307	0.348607445615307	30	2260	0.16645798040804302	9606	Homo sapiens	CA12;CHRM3;ABCB1;ADRA2C;PTGS2;ADRA2A;PTGS1;FABP2;CA1;CA3;CA5B;CA2;CA5A;CA4;CA7;CA6;CA9;CA14;CA13		R-HSA-400071;R-HSA-140355;R-HSA-1475028;R-HSA-1475026;R-HSA-140359;R-HSA-9027532;R-HSA-1475025;R-HSA-9018880;R-HSA-400012;R-HSA-1237081;R-HSA-1475032;R-HSA-2314678;R-HSA-9028255;R-HSA-1475022;R-HSA-400092;R-HSA-5334794;R-HSA-1989762;R-HSA-2314686;R-HSA-9027607;R-HSA-1475017;R-HSA-9026408;R-HSA-2161538;R-HSA-9027627;R-HSA-1237045;R-HSA-9020261;R-HSA-2309773;R-HSA-2309779;R-HSA-2309787;R-HSA-399995…
R-HSA-9018677	Biosynthesis of DHA-derived SPMs	1	89	0.006236423516221708	0.35864524664996134	0.35864524664996134	1	58	0.0042719304706488916	9606	Homo sapiens	PTGS2		R-HSA-9020261
R-HSA-9679191	Potential therapeutics for SARS	1	91	0.006376567864900848	0.3650353405282205	0.3650353405282205	2	34	0.002504235103483833	9606	Homo sapiens	SIGMAR1		R-HSA-9679780;R-HSA-9679816
R-HSA-9013404	RAC2 GTPase cycle	1	92	0.006446640039240417	0.36820680706941067	0.36820680706941067	1	10	7.365397363187744E-4	9606	Homo sapiens	CDC42		R-HSA-9014294
R-HSA-388841	Costimulation by the CD28 family	1	97	0.006797000910938267	0.3838313724228789	0.3838313724228789	2	35	0.0025778890771157104	9606	Homo sapiens	CDC42		R-HSA-389350;R-HSA-389788
R-HSA-5619084	ABC transporter disorders	1	99	0.006937145259617406	0.3899739740096805	0.3899739740096805	1	22	0.0016203874199013037	9606	Homo sapiens	ABCB1		R-HSA-5678749
R-HSA-4086400	PCP/CE pathway	1	99	0.006937145259617406	0.3899739740096805	0.3899739740096805	1	24	0.0017676953671650585	9606	Homo sapiens	PRKCG		R-HSA-5138432
R-HSA-9013423	RAC3 GTPase cycle	1	100	0.007007217433956976	0.39302259493552705	0.39302259493552705	1	6	4.419238417912646E-4	9606	Homo sapiens	CDC42		R-HSA-9018808
R-HSA-2682334	EPH-Ephrin signaling	1	102	0.007147361782636115	0.39907484365146717	0.39907484365146717	3	56	0.004124622523385137	9606	Homo sapiens	CDC42		R-HSA-3928601;R-HSA-3928632;R-HSA-3928595
R-HSA-5687128	MAPK6/MAPK4 signaling	1	106	0.007427650479994394	0.41100139946788605	0.41100139946788605	2	40	0.0029461589452750977	9606	Homo sapiens	CDC42		R-HSA-389788;R-HSA-5627775
R-HSA-1296071	Potassium Channels	1	107	0.007497722654333964	0.4139463863210058	0.4139463863210058	1	19	0.0013994254990056714	9606	Homo sapiens	KCNH2		R-HSA-1296127
R-HSA-111885	Opioid Signalling	1	113	0.007918155700371382	0.431313875959915	0.431313875959915	2	59	0.004345584444280769	9606	Homo sapiens	PRKCG		R-HSA-111970;R-HSA-111966
R-HSA-1643685	Disease	13	2431	0.1703454558194941	0.43557219940928693	0.43557219940928693	14	1632	0.12020328496722398	9606	Homo sapiens	ABCB1;SIGMAR1;ADRB1;ADRB2;SLC6A2;SLC6A3;CDC42;HTR6;HTR7;ADRB3;HRH2;DRD1;DRD5		R-HSA-5659764;R-HSA-2197698;R-HSA-2029466;R-HSA-442592;R-HSA-5678749;R-HSA-9660824;R-HSA-5660706;R-HSA-9679780;R-HSA-9670155;R-HSA-2197691;R-HSA-9679816;R-HSA-2197690;R-HSA-2029445;R-HSA-442586
R-HSA-4420097	VEGFA-VEGFR2 Pathway	1	127	0.00889916614112536	0.46988908239445115	0.46988908239445115	5	79	0.005818663916918318	9606	Homo sapiens	CDC42		R-HSA-5218814;R-HSA-5218829;R-HSA-5218812;R-HSA-5218804;R-HSA-5218832
R-HSA-194138	Signaling by VEGF	1	138	0.009669960058860626	0.4983779137275096	0.4983779137275096	5	86	0.00633424173234146	9606	Homo sapiens	CDC42		R-HSA-5218814;R-HSA-5218829;R-HSA-5218812;R-HSA-5218804;R-HSA-5218832
R-HSA-5576891	Cardiac conduction	1	138	0.009669960058860626	0.4983779137275096	0.4983779137275096	1	27	0.0019886572880606908	9606	Homo sapiens	KCNH2		R-HSA-5577237
R-HSA-2262752	Cellular responses to stress	5	952	0.0667087099712704	0.5167697565987256	0.5167697565987256	6	381	0.028062163953745306	9606	Homo sapiens	H1F0;IL8;CA9		R-HSA-3790137;R-HSA-3788745;R-HSA-517731;R-HSA-3857308;R-HSA-1235035;R-HSA-4647594
R-HSA-76005	Response to elevated platelet cytosolic Ca2+	1	148	0.010370681802256324	0.5229638831169652	0.5229638831169652	3	14	0.0010311556308462842	9606	Homo sapiens	PRKCG		R-HSA-114553;R-HSA-114683;R-HSA-114684
R-HSA-5663220	RHO GTPases Activate Formins	1	149	0.010440753976595893	0.5253561343638741	0.5253561343638741	6	27	0.0019886572880606908	9606	Homo sapiens	CDC42		R-HSA-5665686;R-HSA-5665751;R-HSA-5666160;R-HSA-5666129;R-HSA-5665727;R-HSA-5666169
R-HSA-8953897	Cellular responses to stimuli	5	970	0.06797000910938267	0.5337212893615807	0.5337212893615807	6	412	0.030345437136333506	9606	Homo sapiens	H1F0;IL8;CA9		R-HSA-3790137;R-HSA-3788745;R-HSA-517731;R-HSA-3857308;R-HSA-1235035;R-HSA-4647594
R-HSA-9664407	Parasite infection	1	157	0.011001331371312453	0.5440731236976522	0.5440731236976522	8	27	0.0019886572880606908	9606	Homo sapiens	CDC42		R-HSA-2197698;R-HSA-2029466;R-HSA-442592;R-HSA-9670155;R-HSA-2197691;R-HSA-2197690;R-HSA-2029445;R-HSA-442586
R-HSA-9664422	FCGR3A-mediated phagocytosis	1	157	0.011001331371312453	0.5440731236976522	0.5440731236976522	8	27	0.0019886572880606908	9606	Homo sapiens	CDC42		R-HSA-2197698;R-HSA-2029466;R-HSA-442592;R-HSA-9670155;R-HSA-2197691;R-HSA-2197690;R-HSA-2029445;R-HSA-442586
R-HSA-9664417	Leishmania phagocytosis	1	157	0.011001331371312453	0.5440731236976522	0.5440731236976522	8	27	0.0019886572880606908	9606	Homo sapiens	CDC42		R-HSA-2197698;R-HSA-2029466;R-HSA-442592;R-HSA-9670155;R-HSA-2197691;R-HSA-2197690;R-HSA-2029445;R-HSA-442586
R-HSA-2029482	Regulation of actin dynamics for phagocytic cup formation	1	158	0.011071403545652022	0.5463609701980474	0.5463609701980474	9	24	0.0017676953671650585	9606	Homo sapiens	CDC42		R-HSA-2029454;R-HSA-2197698;R-HSA-2029466;R-HSA-442592;R-HSA-2197691;R-HSA-2029445;R-HSA-2197690;R-HSA-442586;R-HSA-2029456
R-HSA-9013148	CDC42 GTPase cycle	1	159	0.011141475719991592	0.5486374971534167	0.5486374971534167	6	6	4.419238417912646E-4	9606	Homo sapiens	CDC42		R-HSA-9013161;R-HSA-9692800;R-HSA-9692809;R-HSA-9013157;R-HSA-9013159;R-HSA-9013158
R-HSA-9018678	Biosynthesis of specialized proresolving mediators (SPMs)	1	159	0.011141475719991592	0.5486374971534167	0.5486374971534167	7	124	0.009133092730352803	9606	Homo sapiens	PTGS2		R-HSA-9026408;R-HSA-9027627;R-HSA-9027532;R-HSA-9028255;R-HSA-9018880;R-HSA-9020261;R-HSA-9027607
R-HSA-3858494	Beta-catenin independent WNT signaling	1	166	0.01163198094036858	0.5642608428863437	0.5642608428863437	1	51	0.0037563526552257492	9606	Homo sapiens	PRKCG		R-HSA-5138432
R-HSA-1989781	PPARA activates gene expression	1	175	0.012262630509424707	0.5835667197294707	0.5835667197294707	1	41	0.003019812918906975	9606	Homo sapiens	ABCB1		R-HSA-1989762
R-HSA-400206	Regulation of lipid metabolism by PPARalpha	1	177	0.012402774858103847	0.5877410122792597	0.5877410122792597	1	44	0.0032407748398026073	9606	Homo sapiens	ABCB1		R-HSA-1989762
R-HSA-9013149	RAC1 GTPase cycle	1	191	0.013383785298857824	0.6158280470844772	0.6158280470844772	1	6	4.419238417912646E-4	9606	Homo sapiens	CDC42		R-HSA-9013145
R-HSA-109581	Apoptosis	1	192	0.013453857473197394	0.6177604701104538	0.6177604701104538	2	141	0.01038521028209472	9606	Homo sapiens	H1F0		R-HSA-211239;R-HSA-211247
R-HSA-2029480	Fcgamma receptor (FCGR) dependent phagocytosis	1	193	0.013523929647536964	0.6196833090830116	0.6196833090830116	9	42	0.0030934668925388523	9606	Homo sapiens	CDC42		R-HSA-2029454;R-HSA-2197698;R-HSA-2029466;R-HSA-442592;R-HSA-2197691;R-HSA-2029445;R-HSA-2197690;R-HSA-442586;R-HSA-2029456
R-HSA-983231	Factors involved in megakaryocyte development and platelet production	1	194	0.013594001821876533	0.6215966108595335	0.6215966108595335	1	43	0.00316712086617073	9606	Homo sapiens	CDC42		R-HSA-1011598
R-HSA-8978868	Fatty acid metabolism	2	431	0.030201107140354566	0.6360453308347717	0.6360453308347717	8	217	0.015982912278117406	9606	Homo sapiens	PTGS2;PTGS1		R-HSA-2309779;R-HSA-140355;R-HSA-140359;R-HSA-2314678;R-HSA-2309787;R-HSA-2314686;R-HSA-2309773;R-HSA-2161951
R-HSA-375276	Peptide ligand-binding receptors	1	203	0.01422465139093266	0.6383947735761486	0.6383947735761486	3	77	0.005671355969654563	9606	Homo sapiens	IL8		R-HSA-373813;R-HSA-373791;R-HSA-374251
R-HSA-5689880	Ub-specific processing proteases	1	206	0.01443486791395137	0.6438290819728978	0.6438290819728978	1	40	0.0029461589452750977	9606	Homo sapiens	ADRB2		R-HSA-5696968
R-HSA-397014	Muscle contraction	1	213	0.014925373134328358	0.6561979739287134	0.6561979739287134	1	42	0.0030934668925388523	9606	Homo sapiens	KCNH2		R-HSA-5577237
R-HSA-9679506	SARS-CoV Infections	1	217	0.015205661831686637	0.6630747514835906	0.6630747514835906	2	256	0.018855417249760625	9606	Homo sapiens	SIGMAR1		R-HSA-9679780;R-HSA-9679816
R-HSA-376176	Signaling by ROBO receptors	1	235	0.016466960969798893	0.6923792039549448	0.6923792039549448	1	60	0.004419238417912646	9606	Homo sapiens	CDC42		R-HSA-428533
R-HSA-5357801	Programmed Cell Death	1	238	0.0166771774928176	0.6970126797769685	0.6970126797769685	2	197	0.014509832805479855	9606	Homo sapiens	H1F0		R-HSA-211239;R-HSA-211247
R-HSA-196849	Metabolism of water-soluble vitamins and cofactors	1	256	0.01793847663092986	0.7234030334155144	0.7234030334155144	1	144	0.01060617220299035	9606	Homo sapiens	PTGS2		R-HSA-2309773
R-HSA-5688426	Deubiquitination	1	289	0.02025085838413566	0.7660315449102947	0.7660315449102947	1	77	0.005671355969654563	9606	Homo sapiens	ADRB2		R-HSA-5696968
R-HSA-211945	Phase I - Functionalization of compounds	1	299	0.020951580127531358	0.7776197937699046	0.7776197937699046	2	98	0.007218089415923989	9606	Homo sapiens	PTGS1		R-HSA-140355;R-HSA-140359
R-HSA-195258	RHO GTPase Effectors	1	326	0.02284352883469974	0.8061561687690202	0.8061561687690202	23	113	0.00832289902040215	9606	Homo sapiens	CDC42		R-HSA-5665686;R-HSA-5626549;R-HSA-5665751;R-HSA-8981931;R-HSA-2197698;R-HSA-2029466;R-HSA-5672083;R-HSA-5666160;R-HSA-5672304;R-HSA-442592;R-HSA-5666129;R-HSA-5665727;R-HSA-5627775;R-HSA-2029456;R-HSA-5666169;R-HSA-8981926;R-HSA-5626469;R-HSA-5625959;R-HSA-2197691;R-HSA-2197690;R-HSA-442586;R-HSA-5626507;R-HSA-5672329
R-HSA-195721	Signaling by WNT	1	332	0.02326396188073716	0.8119895241890294	0.8119895241890294	1	157	0.011563673860204758	9606	Homo sapiens	PRKCG		R-HSA-5138432
R-HSA-9006925	Intracellular signaling by second messengers	1	366	0.02564641580828253	0.8419197255274438	0.8419197255274438	2	114	0.008396552994034029	9606	Homo sapiens	PRKCG		R-HSA-111970;R-HSA-111966
R-HSA-199991	Membrane Trafficking	2	667	0.04673814028449303	0.8502203281145058	0.8502203281145058	17	219	0.01613022022538116	9606	Homo sapiens	CHRM2;ADRB2		R-HSA-8868071;R-HSA-8868230;R-HSA-8867756;R-HSA-8868236;R-HSA-8868651;R-HSA-8866283;R-HSA-8867754;R-HSA-8868072;R-HSA-8868648;R-HSA-8868661;R-HSA-8868660;R-HSA-8868659;R-HSA-8868658;R-HSA-8869438;R-HSA-8866269;R-HSA-8871194;R-HSA-8871193
R-HSA-196854	Metabolism of vitamins and cofactors	1	379	0.026557354074696938	0.8520768442237532	0.8520768442237532	1	206	0.015172718568166753	9606	Homo sapiens	PTGS2		R-HSA-2309773
R-HSA-5683057	MAPK family signaling cascades	1	380	0.026627426249036506	0.8528309564704716	0.8528309564704716	2	122	0.008985784783089047	9606	Homo sapiens	CDC42		R-HSA-389788;R-HSA-5627775
R-HSA-9716542	Signaling by Rho GTPases, Miro GTPases and RHOBTB3	2	725	0.05080232639618807	0.881541617694385	0.881541617694385	38	212	0.015614642409958017	9606	Homo sapiens	CDC42;HTR7		R-HSA-5665686;R-HSA-5665751;R-HSA-9706390;R-HSA-2029466;R-HSA-5672083;R-HSA-5666129;R-HSA-9018766;R-HSA-2029456;R-HSA-9013145;R-HSA-9692800;R-HSA-9692809;R-HSA-2197691;R-HSA-2197690;R-HSA-442586;R-HSA-5626507;R-HSA-9014294;R-HSA-5672329;R-HSA-9013161;R-HSA-5626549;R-HSA-8981931;R-HSA-9018794;R-HSA-2197698;R-HSA-5666160;R-HSA-5672304;R-HSA-442592;R-HSA-5665727;R-HSA-5627775;R-HSA-9017507;R-HSA-901…
R-HSA-9012999	RHO GTPase cycle	1	460	0.032233200196202086	0.9023390244934337	0.9023390244934337	14	91	0.006702511600500847	9606	Homo sapiens	CDC42		R-HSA-9013161;R-HSA-9018794;R-HSA-9018766;R-HSA-9017507;R-HSA-9013157;R-HSA-9013159;R-HSA-9013158;R-HSA-9013145;R-HSA-9018808;R-HSA-9692800;R-HSA-9018746;R-HSA-9014449;R-HSA-9692809;R-HSA-9014294
R-HSA-5653656	Vesicle-mediated transport	2	827	0.05794968817882419	0.9225475833770929	0.9225475833770929	17	252	0.018560801355233116	9606	Homo sapiens	CHRM2;ADRB2		R-HSA-8868071;R-HSA-8868230;R-HSA-8867756;R-HSA-8868236;R-HSA-8868651;R-HSA-8866283;R-HSA-8867754;R-HSA-8868072;R-HSA-8868648;R-HSA-8868661;R-HSA-8868660;R-HSA-8868659;R-HSA-8868658;R-HSA-8869438;R-HSA-8866269;R-HSA-8871194;R-HSA-8871193
R-HSA-556833	Metabolism of lipids	4	1444	0.10118421974633873	0.9373276002859842	0.9373276002859842	17	954	0.07026589084481108	9606	Homo sapiens	FABP2;ABCB1;PTGS2;PTGS1		R-HSA-140355;R-HSA-9026408;R-HSA-9027627;R-HSA-140359;R-HSA-9027532;R-HSA-9018880;R-HSA-9020261;R-HSA-2309773;R-HSA-2309779;R-HSA-2314678;R-HSA-9028255;R-HSA-2309787;R-HSA-5334794;R-HSA-1989762;R-HSA-2314686;R-HSA-9027607;R-HSA-2161951
R-HSA-211859	Biological oxidations	1	549	0.038469623712423795	0.9382874306302512	0.9382874306302512	2	188	0.013846947042792958	9606	Homo sapiens	PTGS1		R-HSA-140355;R-HSA-140359
R-HSA-422475	Axon guidance	1	585	0.040992221988648304	0.9487880637766253	0.9487880637766253	6	298	0.021948884142299476	9606	Homo sapiens	CDC42		R-HSA-3928601;R-HSA-3928632;R-HSA-428533;R-HSA-418850;R-HSA-3928595;R-HSA-418874
R-HSA-9006934	Signaling by Receptor Tyrosine Kinases	1	618	0.04330460374185411	0.9568548910366704	0.9568548910366704	9	746	0.05494586432938057	9606	Homo sapiens	CDC42		R-HSA-5218814;R-HSA-5218829;R-HSA-5218812;R-HSA-183094;R-HSA-183002;R-HSA-8951490;R-HSA-5218804;R-HSA-183084;R-HSA-5218832
R-HSA-9675108	Nervous system development	1	621	0.04351482026487282	0.9575228459180591	0.9575228459180591	6	324	0.02386388745672829	9606	Homo sapiens	CDC42		R-HSA-3928601;R-HSA-3928632;R-HSA-428533;R-HSA-418850;R-HSA-3928595;R-HSA-418874
R-HSA-168256	Immune System	8	2684	0.18807371592740524	0.9691129450301265	0.9691129450301265	16	1623	0.11954039920453709	9606	Homo sapiens	CDC42;CA1;IL8;CA2;PTGS2		R-HSA-389350;R-HSA-2197698;R-HSA-2029466;R-HSA-8950637;R-HSA-442592;R-HSA-6784160;R-HSA-6790029;R-HSA-2029456;R-HSA-2029454;R-HSA-6789524;R-HSA-8950623;R-HSA-389788;R-HSA-2197691;R-HSA-2029445;R-HSA-2197690;R-HSA-442586
R-HSA-194315	Signaling by Rho GTPases	1	709	0.049681171606754955	0.9731636957461283	0.9731636957461283	37	203	0.01495175664727112	9606	Homo sapiens	CDC42		R-HSA-5665686;R-HSA-5665751;R-HSA-2029466;R-HSA-5672083;R-HSA-5666129;R-HSA-9018766;R-HSA-2029456;R-HSA-9013145;R-HSA-9692800;R-HSA-9692809;R-HSA-2197691;R-HSA-2197690;R-HSA-442586;R-HSA-5626507;R-HSA-9014294;R-HSA-5672329;R-HSA-9013161;R-HSA-5626549;R-HSA-8981931;R-HSA-9018794;R-HSA-2197698;R-HSA-5666160;R-HSA-5672304;R-HSA-442592;R-HSA-5665727;R-HSA-5627775;R-HSA-9017507;R-HSA-9013157;R-HSA-901…
R-HSA-1280218	Adaptive Immune System	1	1005	0.07042253521126761	0.9943988569503289	0.9943988569503289	2	264	0.019444649038815643	9606	Homo sapiens	CDC42		R-HSA-389350;R-HSA-389788
R-HSA-1266738	Developmental Biology	1	1263	0.0885011561908766	0.9986110562116909	0.9986110562116909	12	556	0.040951609339323854	9606	Homo sapiens	CDC42		R-HSA-376117;R-HSA-448951;R-HSA-3928601;R-HSA-376119;R-HSA-3928632;R-HSA-428533;R-HSA-418850;R-HSA-449200;R-HSA-3928595;R-HSA-448958;R-HSA-448957;R-HSA-418874
R-HSA-168249	Innate Immune System	1	1334	0.09347628056898606	0.9990582812604624	0.9990582812604624	9	710	0.05229432127863298	9606	Homo sapiens	CDC42		R-HSA-2029454;R-HSA-2197698;R-HSA-2029466;R-HSA-442592;R-HSA-2197691;R-HSA-2029445;R-HSA-2197690;R-HSA-442586;R-HSA-2029456
R-HSA-392499	Metabolism of proteins	3	2205	0.15450914441875133	0.999352350699905	0.999352350699905	2	798	0.0587758709582382	9606	Homo sapiens	ADRB2;ADRA2C;ADRA2A		R-HSA-5684862;R-HSA-5696968
R-HSA-597592	Post-translational protein modification	1	1598	0.11197533459463248	0.9997821402304938	0.9997821402304938	1	526	0.03874199013036753	9606	Homo sapiens	ADRB2		R-HSA-5696968
